# Supplementary material for: Genomic characterization of the T-cell receptor loci in Ambystoma mexicanum
Source: Front Immunol. 2025 Sep 30;16:1656386. doi: 10.3389/fimmu.2025.1656386 (PMC12529555; doi:10.3389/fimmu.2025.1656386)
Supplement: Supplementary file 2 [file DataSheet2.zip]

Archive with 1 entries (1 files):
- TR_locus.gff
