# Supplementary material for: Genomic characterization of the T-cell receptor loci in Ambystoma mexicanum
Source: Front Immunol. 2025 Sep 30;16:1656386. doi: 10.3389/fimmu.2025.1656386 (PMC12529555; doi:10.3389/fimmu.2025.1656386)
Supplement: Supplementary file 2 [file DataSheet2.zip › TR_locus.gff]

NC_090938.1	IGV	exon	265007393	265722024	.	+	0	ID_name=KLHL33|Non-TR-gene|F|FOR|, length_sequence=, por_id=, gene_id=, Species=NA, BLASTX_best_match=
NC_090938.1	IGV	exon	266417764	266418712	.	+	0	ID_name=olfactory_receptor _6B|Non-TR-gene|F|FOR|, length_sequence=, por_id=, gene_id=, Species=NA, BLASTX_best_match=
NC_090938.1	IGV	exon	267033593	267034520	.	+	0	ID_name=olfactory_receptor_5V1|Non-TR-gene|F|FOR|, length_sequence=, por_id=, gene_id=, Species=NA, BLASTX_best_match=
NC_090938.1	IGV	exon	267284396	267285323	.	+	0	ID_name=olfactory_receptor_5V1_002|Non-TR-gene|F|FOR|, length_sequence=, por_id=, gene_id=, Species=NA, BLASTX_best_match=
NC_090938.1	IGV	exon	267632586	267633513	.	+	0	ID_name=olfactory_receptor_5V1_003|Non-TR-gene|F|FOR|, length_sequence=, por_id=, gene_id=, Species=NA, BLASTX_best_match=
NC_090938.1	IGV	exon	267888931	267888967	.	+	0	ID_name=Amme_TRAV_060|SP_exon|F|FOR|, length_sequence=, por_id=, gene_id=, Species=NA, BLASTX_best_match=
NC_090938.1	IGV	exon	267889128	267889410	.	+	0	ID_name=Amme_TRAV_060|TRAV_exon|F|FOR|, length_sequence=Ambystoma mexicanum, por_id=AAK50351.1, gene_id=, Species=60.44, BLASTX_best_match=
NC_090938.1	IGV	exon	267915855	267915918	.	+	0	ID_name=Amme_TRAV_059|SP_exon|F|FOR|, length_sequence=, por_id=, gene_id=, Species=NA, BLASTX_best_match=
NC_090938.1	IGV	exon	267916057	267916339	.	+	0	ID_name=Amme_TRAV_059|TRAV_exon|F|FOR|, length_sequence=Ambystoma mexicanum, por_id=AAK50351.1, gene_id=, Species=53.85, BLASTX_best_match=
NC_090938.1	IGV	exon	267916712	267916838	.	+	0	ID_name=Amme_TRAV_058|TRAV_exon|P|FOR|FS_V;NO_SP|, length_sequence=Engystomops pustulosus, por_id=KAG8596319.1, gene_id=, Species=56.41, BLASTX_best_match=
NC_090938.1	IGV	exon	268209830	268209893	.	+	0	ID_name=Amme_TRAV_057|SP_exon|P|FOR|NO_RSS|, length_sequence=, por_id=, gene_id=, Species=NA, BLASTX_best_match=
NC_090938.1	IGV	exon	268210032	268210314	.	+	0	ID_name=Amme_TRAV_057|TRAV_exon|P|FOR|NO_RSS|, length_sequence=Ambystoma mexicanum, por_id=AAK50351.1, gene_id=, Species=62.64, BLASTX_best_match=
NC_090938.1	IGV	exon	268359637	268359700	.	+	0	ID_name=Amme_TRAV_056|SP_exon|F|FOR|, length_sequence=, por_id=, gene_id=, Species=NA, BLASTX_best_match=
NC_090938.1	IGV	exon	268359870	268360152	.	+	0	ID_name=Amme_TRAV_056|TRAV_exon|F|FOR|, length_sequence=Ambystoma mexicanum, por_id=AAK50351.1, gene_id=, Species=82.42, BLASTX_best_match=
NC_090938.1	IGV	exon	268456573	268456636	.	+	0	ID_name=Amme_TRAV_055|SP_exon|F|FOR|, length_sequence=, por_id=, gene_id=, Species=NA, BLASTX_best_match=
NC_090938.1	IGV	exon	268456726	268457008	.	+	0	ID_name=Amme_TRAV_055|TRAV_exon|F|FOR|, length_sequence=Ambystoma mexicanum, por_id=AAK50351.1, gene_id=, Species=76.92, BLASTX_best_match=
NC_090938.1	IGV	exon	268682449	268682512	.	+	0	ID_name=Amme_TRAV_054|SP_exon|F|FOR|, length_sequence=, por_id=, gene_id=, Species=NA, BLASTX_best_match=
NC_090938.1	IGV	exon	268682655	268682937	.	+	0	ID_name=Amme_TRAV_054|TRAV_exon|F|FOR|, length_sequence=Ambystoma mexicanum, por_id=AAK50351.1, gene_id=, Species=92.31, BLASTX_best_match=
NC_090938.1	IGV	exon	268702200	268702263	.	+	0	ID_name=Amme_TRAV_053|SP_exon|F|FOR|, length_sequence=, por_id=, gene_id=, Species=NA, BLASTX_best_match=
NC_090938.1	IGV	exon	268702402	268702687	.	+	0	ID_name=Amme_TRAV_053|TRAV_exon|F|FOR|, length_sequence=Ambystoma mexicanum, por_id=AAK50351.1, gene_id=, Species=89.13, BLASTX_best_match=
NC_090938.1	IGV	exon	268721364	268721427	.	+	0	ID_name=Amme_TRAV_052|SP_exon|F|FOR|, length_sequence=, por_id=, gene_id=, Species=NA, BLASTX_best_match=
NC_090938.1	IGV	exon	268721566	268721851	.	+	0	ID_name=Amme_TRAV_052|TRAV_exon|F|FOR|, length_sequence=Ambystoma mexicanum, por_id=AAK50351.1, gene_id=, Species=90.22, BLASTX_best_match=
NC_090938.1	IGV	exon	268740530	268740593	.	+	0	ID_name=Amme_TRAV_051|SP_exon|F|FOR|, length_sequence=, por_id=, gene_id=, Species=NA, BLASTX_best_match=
NC_090938.1	IGV	exon	268740732	268741017	.	+	0	ID_name=Amme_TRAV_051|TRAV_exon|F|FOR|, length_sequence=Ambystoma mexicanum, por_id=AAK50351.1, gene_id=, Species=90.22, BLASTX_best_match=
NC_090938.1	IGV	exon	268771469	268771532	.	+	0	ID_name=Amme_TRAV_050|SP_exon|P|FOR|STOP_V|, length_sequence=, por_id=, gene_id=, Species=NA, BLASTX_best_match=
NC_090938.1	IGV	exon	268771671	268771956	.	+	0	ID_name=Amme_TRAV_050|TRAV_exon|P|FOR|STOP_V|, length_sequence=Ambystoma mexicanum, por_id=AAK50351.1, gene_id=, Species=84.78, BLASTX_best_match=
NC_090938.1	IGV	exon	269036010	269036091	.	+	0	ID_name=Amme_TRAV_049|SP_exon|F|FOR|LI|, length_sequence=, por_id=, gene_id=, Species=NA, BLASTX_best_match=
NC_090938.1	IGV	exon	269038744	269039047	.	+	0	ID_name=Amme_TRAV_049|TRAV_exon|F|FOR|LI|, length_sequence=Ambystoma mexicanum, por_id=AAK50349.1, gene_id=, Species=75.76, BLASTX_best_match=LI
NC_090938.1	IGV	exon	269137907	269137949	.	+	0	ID_name=Amme_TRAV_048|SP_exon|F|FOR|LI|, length_sequence=, por_id=, gene_id=, Species=NA, BLASTX_best_match=
NC_090938.1	IGV	exon	269140433	269140736	.	+	0	ID_name=Amme_TRAV_048|TRAV_exon|F|FOR|LI|, length_sequence=Ambystoma mexicanum, por_id=AAK50349.1, gene_id=, Species=97.22, BLASTX_best_match=LI
NC_090938.1	IGV	exon	269525625	269525664	.	+	0	ID_name=Amme_TRAV_047|SP_exon|F|FOR|LI|, length_sequence=, por_id=, gene_id=, Species=NA, BLASTX_best_match=
NC_090938.1	IGV	exon	269526882	269527185	.	+	0	ID_name=Amme_TRAV_047|TRAV_exon|F|FOR|LI|, length_sequence=Ambystoma mexicanum, por_id=AAK50349.1, gene_id=, Species=79.77, BLASTX_best_match=LI
NC_090938.1	IGV	exon	269605208	269605247	.	+	0	ID_name=Amme_TRAV_046|SP_exon|F|FOR|LI|, length_sequence=, por_id=, gene_id=, Species=NA, BLASTX_best_match=
NC_090938.1	IGV	exon	269608114	269608417	.	+	0	ID_name=Amme_TRAV_046|TRAV_exon|F|FOR|LI|, length_sequence=Ambystoma mexicanum, por_id=AAK50349.1, gene_id=, Species=62.63, BLASTX_best_match=LI
NC_090938.1	IGV	exon	269701742	269701805	.	+	0	ID_name=Amme_TRAV_045|SP_exon|P|FOR|STOP_V|, length_sequence=, por_id=, gene_id=, Species=NA, BLASTX_best_match=
NC_090938.1	IGV	exon	269701927	269702218	.	+	0	ID_name=Amme_TRAV_045|TRAV_exon|P|FOR|STOP_V|, length_sequence=Pleurodeles waltl, por_id=KAJ1196202.1, gene_id=, Species=38.84, BLASTX_best_match=
NC_090938.1	IGV	exon	270384367	270384403	.	+	0	ID_name=Amme_TRAV_044|SP_exon|F|FOR|LI|, length_sequence=, por_id=, gene_id=, Species=NA, BLASTX_best_match=
NC_090938.1	IGV	exon	270384675	270384955	.	+	0	ID_name=Amme_TRAV_044|TRAV_exon|F|FOR|LI|, length_sequence=Ascaphus truei, por_id=MEE6511640.1, gene_id=, Species=52.17, BLASTX_best_match=
NC_090938.1	IGV	exon	270396467	270396503	.	+	0	ID_name=Amme_TRAV_043|SP_exon|F|FOR|, length_sequence=, por_id=, gene_id=, Species=NA, BLASTX_best_match=
NC_090938.1	IGV	exon	270396775	270397055	.	+	0	ID_name=Amme_TRAV_043|TRAV_exon|F|FOR|, length_sequence=Ascaphus truei, por_id=MEE6511640.1, gene_id=, Species=52.17, BLASTX_best_match=
NC_090938.1	IGV	exon	270429674	270429710	.	+	0	ID_name=Amme_TRAV_042|SP_exon|F|FOR|, length_sequence=, por_id=, gene_id=, Species=NA, BLASTX_best_match=
NC_090938.1	IGV	exon	270429972	270430252	.	+	0	ID_name=Amme_TRAV_042|TRAV_exon|F|FOR|, length_sequence=Ascaphus truei, por_id=MEE6511640.1, gene_id=, Species=54.35, BLASTX_best_match=
NC_090938.1	IGV	exon	270707540	270707603	.	+	0	ID_name=Amme_TRAV_041|SP_exon|F|FOR|, length_sequence=, por_id=, gene_id=, Species=NA, BLASTX_best_match=
NC_090938.1	IGV	exon	270707765	270708047	.	+	0	ID_name=Amme_TRAV_041|TRAV_exon|F|FOR|, length_sequence=Ascaphus truei, por_id=MEE6511640.1, gene_id=, Species=35.87, BLASTX_best_match=
NC_090938.1	IGV	exon	271102602	271102847	.	+	0	ID_name=Amme_TRAV_061|TRAV_exon|P|FOR|NO_SP;STOP_V|, length_sequence=Ascaphus truei, por_id=MEE6511640.1, gene_id=, Species=49.37, BLASTX_best_match=
NC_090938.1	IGV	exon	271221619	271221664	.	+	0	ID_name=Amme_TRAV_040|SP_exon|F|FOR|, length_sequence=, por_id=, gene_id=, Species=NA, BLASTX_best_match=
NC_090938.1	IGV	exon	271222012	271222294	.	+	0	ID_name=Amme_TRAV_040|TRAV_exon|F|FOR|, length_sequence=Ambystoma mexicanum, por_id=AAK50351.1, gene_id=, Species=94.38, BLASTX_best_match=
NC_090938.1	IGV	exon	271273261	271273306	.	+	0	ID_name=Amme_TRAV_039|SP_exon|F|FOR|LI|, length_sequence=, por_id=, gene_id=, Species=NA, BLASTX_best_match=
NC_090938.1	IGV	exon	271274154	271274436	.	+	0	ID_name=Amme_TRAV_039|TRAV_exon|F|FOR|LI|, length_sequence=Ambystoma mexicanum, por_id=AAK50350.1, gene_id=, Species=98.91, BLASTX_best_match=LI
NC_090938.1	IGV	exon	272204722	272205004	.	+	0	ID_name=Amme_TRAV_038|TRAV_exon|P|FOR|NO_SP|, length_sequence=Ambystoma mexicanum, por_id=AAK50350.1, gene_id=, Species=95.6, BLASTX_best_match=
NC_090938.1	IGV	exon	272376148	272376193	.	+	0	ID_name=Amme_TRAV_037|SP_exon|F|FOR|LI|, length_sequence=, por_id=, gene_id=, Species=NA, BLASTX_best_match=
NC_090938.1	IGV	exon	272377323	272377608	.	+	0	ID_name=Amme_TRAV_037|TRAV_exon|F|FOR|LI|, length_sequence=Ambystoma mexicanum, por_id=AAK50353.1, gene_id=, Species=100, BLASTX_best_match=LI
NC_090938.1	IGV	exon	272753224	272753287	.	+	0	ID_name=Amme_TRAV_036|SP_exon|F|FOR|, length_sequence=, por_id=, gene_id=, Species=NA, BLASTX_best_match=
NC_090938.1	IGV	exon	272753430	272753712	.	+	0	ID_name=Amme_TRAV_036|TRAV_exon|F|FOR|, length_sequence=Ambystoma mexicanum, por_id=AAK50351.1, gene_id=, Species=92.31, BLASTX_best_match=
NC_090938.1	IGV	exon	272772981	272773044	.	+	0	ID_name=Amme_TRAV_035|SP_exon|P|FOR|STOP_V:FS_V|, length_sequence=, por_id=, gene_id=, Species=NA, BLASTX_best_match=
NC_090938.1	IGV	exon	272773186	272773466	.	+	0	ID_name=Amme_TRAV_035|TRAV_exon|P|FOR|STOP_V;FS_V|, length_sequence=Ambystoma mexicanum, por_id=AAK50351.1, gene_id=, Species=83.58, BLASTX_best_match=
NC_090938.1	IGV	exon	272792140	272792203	.	+	0	ID_name=Amme_TRAV_034|SP_exon|F|FOR, length_sequence=, por_id=, gene_id=, Species=NA, BLASTX_best_match=
NC_090938.1	IGV	exon	272792342	272792627	.	+	0	ID_name=Amme_TRAV_034|TRAV_exon|F|FOR, length_sequence=Ambystoma mexicanum, por_id=AAK50351.1, gene_id=, Species=90.22, BLASTX_best_match=
NC_090938.1	IGV	exon	272811264	272811327	.	+	0	ID_name=Amme_TRAV_033|SP_exon|F|FOR|, length_sequence=, por_id=, gene_id=, Species=NA, BLASTX_best_match=
NC_090938.1	IGV	exon	272811466	272811751	.	+	0	ID_name=Amme_TRAV_033|TRAV_exon|F|FOR|, length_sequence=Ambystoma mexicanum, por_id=AAK50351.1, gene_id=, Species=90.22, BLASTX_best_match=
NC_090938.1	IGV	exon	272842133	272842196	.	+	0	ID_name=Amme_TRAV_032|SP_exon|P|FOR|STOP_V|, length_sequence=, por_id=, gene_id=, Species=NA, BLASTX_best_match=
NC_090938.1	IGV	exon	272842335	272842620	.	+	0	ID_name=Amme_TRAV_032|TRAV_exon|P|FOR|STOP_V|, length_sequence=Ambystoma mexicanum, por_id=AAK50351.1, gene_id=, Species=85.87, BLASTX_best_match=
NC_090938.1	IGV	exon	273099389	273099470	.	+	0	ID_name=Amme_TRAV_031|SP_exon|F|FOR|LI|, length_sequence=, por_id=, gene_id=, Species=NA, BLASTX_best_match=
NC_090938.1	IGV	exon	273102123	273102426	.	+	0	ID_name=Amme_TRAV_031|TRAV_exon|F|FOR|LI|, length_sequence=Ambystoma mexicanum, por_id=AAK50349.1, gene_id=, Species=75.76, BLASTX_best_match=LI
NC_090938.1	IGV	exon	273218601	273218643	.	+	0	ID_name=Amme_TRAV_030|SP_exon|F|FOR|, length_sequence=, por_id=, gene_id=, Species=NA, BLASTX_best_match=
NC_090938.1	IGV	exon	273221127	273221430	.	+	0	ID_name=Amme_TRAV_030|TRAV_exon|F|FOR|, length_sequence=Ambystoma mexicanum, por_id=AAK50349.1, gene_id=, Species=97.22, BLASTX_best_match=LI
NC_090938.1	IGV	exon	273579016	273579055	.	+	0	ID_name=Amme_TRAV_029|SP_exon|F|FOR|LI|, length_sequence=, por_id=, gene_id=, Species=NA, BLASTX_best_match=
NC_090938.1	IGV	exon	273580273	273580576	.	+	0	ID_name=Amme_TRAV_029|TRAV_exon|F|FOR|LI|, length_sequence=Ambystoma mexicanum, por_id=AAK50349.1, gene_id=, Species=60.61, BLASTX_best_match=LI
NC_090938.1	IGV	exon	273660041	273660080	.	+	0	ID_name=Amme_TRAV_028|SP_exon|F|FOR|LI|, length_sequence=, por_id=, gene_id=, Species=NA, BLASTX_best_match=
NC_090938.1	IGV	exon	273663174	273663477	.	+	0	ID_name=Amme_TRAV_028|TRAV_exon|F|FOR|LI|, length_sequence=Ambystoma mexicanum, por_id=AAK50349.1, gene_id=, Species=64.65, BLASTX_best_match=LI
NC_090938.1	IGV	exon	273769484	273769547	.	+	0	ID_name=Amme_TRAV_027|SP_exon|P|FOR|STOP_V|, length_sequence=, por_id=, gene_id=, Species=NA, BLASTX_best_match=
NC_090938.1	IGV	exon	273769669	273769960	.	+	0	ID_name=Amme_TRAV_027|TRAV_exon|P|FOR|STOP_V|, length_sequence=Pleurodeles waltl, por_id=KAJ1196202.1, gene_id=, Species=36.84, BLASTX_best_match=
NC_090938.1	IGV	exon	274454531	274454567	.	+	0	ID_name=Amme_TRAV_026|SP_exon|F|FOR|, length_sequence=, por_id=, gene_id=, Species=NA, BLASTX_best_match=
NC_090938.1	IGV	exon	274454839	274455119	.	+	0	ID_name=Amme_TRAV_026|TRAV_exon|F|FOR|, length_sequence=Ascaphus truei, por_id=MEE6511640.1, gene_id=, Species=53.26, BLASTX_best_match=
NC_090938.1	IGV	exon	274502476	274502512	.	+	0	ID_name=Amme_TRAV_025|SP_exon|F|FOR, length_sequence=, por_id=, gene_id=, Species=NA, BLASTX_best_match=
NC_090938.1	IGV	exon	274502784	274503064	.	+	0	ID_name=Amme_TRAV_025|TRAV_exon|F|FOR, length_sequence=Ascaphus truei, por_id=MEE6511640.1, gene_id=, Species=53.26, BLASTX_best_match=
NC_090938.1	IGV	exon	274533884	274533920	.	+	0	ID_name=Amme_TRAV_024|SP_exon|F|FOR|, length_sequence=, por_id=, gene_id=, Species=NA, BLASTX_best_match=
NC_090938.1	IGV	exon	274534192	274534472	.	+	0	ID_name=Amme_TRAV_024|TRAV_exon|F|FOR|, length_sequence=Ascaphus truei, por_id=MEE6511640.1, gene_id=, Species=54.35, BLASTX_best_match=
NC_090938.1	IGV	exon	274775772	274775835	.	+	0	ID_name=Amme_TRAV_023|SP_exon|F|FOR|, length_sequence=, por_id=, gene_id=, Species=NA, BLASTX_best_match=
NC_090938.1	IGV	exon	274775997	274776279	.	+	0	ID_name=Amme_TRAV_023|TRAV_exon|F|FOR|, length_sequence=Ascaphus truei, por_id=MEE6511640.1, gene_id=, Species=35.87, BLASTX_best_match=
NC_090938.1	IGV	exon	275193722	275193948	.	+	0	ID_name=Amme_TRAV_022|TRAV_exon|P|FOR|NO_SP;STOP_V|, length_sequence=Ascaphus truei, por_id=MEE6511640.1, gene_id=, Species=52.7, BLASTX_best_match=
NC_090938.1	IGV	exon	275289591	275289636	.	+	0	ID_name=Amme_TRAV_021|SP_exon|F|FOR|, length_sequence=, por_id=, gene_id=, Species=NA, BLASTX_best_match=
NC_090938.1	IGV	exon	275289984	275290266	.	+	0	ID_name=Amme_TRAV_021|TRAV_exon|F|FOR|, length_sequence=Ambystoma mexicanum, por_id=AAK50352.1, gene_id=, Species=94.38, BLASTX_best_match=
NC_090938.1	IGV	exon	275322540	275322585	.	+	0	ID_name=Amme_TRAV_020|SP_exon|F|FOR|, length_sequence=, por_id=, gene_id=, Species=NA, BLASTX_best_match=
NC_090938.1	IGV	exon	275323436	275323718	.	+	0	ID_name=Amme_TRAV_020|TRAV_exon|F|FOR|, length_sequence=Ambystoma mexicanum, por_id=AAK50350.1, gene_id=, Species=98.91, BLASTX_best_match=LI
NC_090938.1	IGV	exon	276378453	276378498	.	+	0	ID_name=Amme_TRAV_019|SP_exon|F|FOR|, length_sequence=, por_id=, gene_id=, Species=NA, BLASTX_best_match=
NC_090938.1	IGV	exon	276379628	276379913	.	+	0	ID_name=Amme_TRAV_019|TRAV_exon|F|FOR|, length_sequence=Ambystoma mexicanum, por_id=AAK50353.1, gene_id=, Species=100, BLASTX_best_match=LI
NC_090938.1	IGV	exon	276727446	276727509	.	+	0	ID_name=Amme_TRAV_018|SP_exon|F|FOR|, length_sequence=, por_id=, gene_id=, Species=NA, BLASTX_best_match=
NC_090938.1	IGV	exon	276727649	276727934	.	+	0	ID_name=Amme_TRAV_018|TRAV_exon|F|FOR|, length_sequence=Ambystoma mexicanum, por_id=AAK50351.1, gene_id=, Species=92.39, BLASTX_best_match=
NC_090938.1	IGV	exon	276747201	276747264	.	+	0	ID_name=Amme_TRAV_017|SP_exon|F|FOR|, length_sequence=, por_id=, gene_id=, Species=NA, BLASTX_best_match=
NC_090938.1	IGV	exon	276747403	276747688	.	+	0	ID_name=Amme_TRAV_017|TRAV_exon|F|FOR|, length_sequence=Ambystoma mexicanum, por_id=AAK50353.1, gene_id=, Species=88.04, BLASTX_best_match=
NC_090938.1	IGV	exon	276766366	276766429	.	+	0	ID_name=Amme_TRAV_016|SP_exon|F|FOR|, length_sequence=, por_id=, gene_id=, Species=NA, BLASTX_best_match=
NC_090938.1	IGV	exon	276766568	276766853	.	+	0	ID_name=Amme_TRAV_016|TRAV_exon|F|FOR|, length_sequence=Ambystoma mexicanum, por_id=AAK50353.1, gene_id=, Species=90.22, BLASTX_best_match=
NC_090938.1	IGV	exon	276785402	276785465	.	+	0	ID_name=Amme_TRAV_015|SP_exon|F|FOR|, length_sequence=, por_id=, gene_id=, Species=NA, BLASTX_best_match=
NC_090938.1	IGV	exon	276785606	276785889	.	+	0	ID_name=Amme_TRAV_015|TRAV_exon|F|FOR|, length_sequence=Ambystoma mexicanum, por_id=AAK50353.1, gene_id=, Species=90.22, BLASTX_best_match=
NC_090938.1	IGV	exon	276816241	276816304	.	+	0	ID_name=Amme_TRAV_014|SP_exon|P|FOR|STOP_V|, length_sequence=, por_id=, gene_id=, Species=NA, BLASTX_best_match=
NC_090938.1	IGV	exon	276816445	276816728	.	+	0	ID_name=Amme_TRAV_014|TRAV_exon|P|FOR|STOP_V|, length_sequence=Ambystoma mexicanum, por_id=AAK50353.1, gene_id=, Species=84.78, BLASTX_best_match=
NC_090938.1	IGV	exon	277070256	277070337	.	+	0	ID_name=Amme_TRAV_013|SP_exon|F|FOR|LI|, length_sequence=, por_id=, gene_id=, Species=NA, BLASTX_best_match=
NC_090938.1	IGV	exon	277072990	277073295	.	+	0	ID_name=Amme_TRAV_013|TRAV_exon|F|FOR|LI|, length_sequence=Ambystoma mexicanum, por_id=AAK50349.1, gene_id=, Species=74.75, BLASTX_best_match=LI
NC_090938.1	IGV	exon	277178679	277178721	.	+	0	ID_name=Amme_TRAV_012|SP_exon|F|FOR|LI|, length_sequence=, por_id=, gene_id=, Species=NA, BLASTX_best_match=
NC_090938.1	IGV	exon	277181205	277181508	.	+	0	ID_name=Amme_TRAV_012|TRAV_exon|F|FOR|LI|, length_sequence=Ambystoma mexicanum, por_id=AAK50349.1, gene_id=, Species=97.22, BLASTX_best_match=LI
NC_090938.1	IGV	exon	277564778	277564817	.	+	0	ID_name=Amme_TRAV_011|SP_exon|F|FOR|LI|, length_sequence=, por_id=, gene_id=, Species=NA, BLASTX_best_match=
NC_090938.1	IGV	exon	277566036	277566339	.	+	0	ID_name=Amme_TRAV_011|TRAV_exon|F|FOR|LI|, length_sequence=Ambystoma mexicanum, por_id=AAK50349.1, gene_id=, Species=79.17, BLASTX_best_match=LI
NC_090938.1	IGV	exon	277619090	277619129	.	+	0	ID_name=Amme_TRAV_010|SP_exon|F|FOR|LI|, length_sequence=, por_id=, gene_id=, Species=NA, BLASTX_best_match=
NC_090938.1	IGV	exon	277622804	277623107	.	+	0	ID_name=Amme_TRAV_010|TRAV_exon|F|FOR|LI|, length_sequence=Ambystoma mexicanum, por_id=AAK50349.1, gene_id=, Species=64.65, BLASTX_best_match=LI
NC_090938.1	IGV	exon	277718240	277718303	.	+	0	ID_name=Amme_TRAV_009|SP_exon|P|FOR|STOP_V|, length_sequence=, por_id=, gene_id=, Species=NA, BLASTX_best_match=
NC_090938.1	IGV	exon	277718425	277718716	.	+	0	ID_name=Amme_TRAV_009|TRAV_exon|P|FOR|STOP_V|, length_sequence=Pleurodeles waltl, por_id=KAJ1196202.1, gene_id=, Species=37.89, BLASTX_best_match=
NC_090938.1	IGV	exon	277971054	277971117	.	+	0	ID_name=Amme_TRAV_008|SP_exon|P|FOR|NO_CYS_25|, length_sequence=, por_id=, gene_id=, Species=NA, BLASTX_best_match=
NC_090938.1	IGV	exon	277971226	277971508	.	+	0	ID_name=Amme_TRAV_008|TRAV_exon|P|FOR|NO_CYS_25|, length_sequence=Pleurodeles waltl, por_id=KAJ1183199.1, gene_id=, Species=46.67, BLASTX_best_match=
NC_090938.1	IGV	exon	278380624	278380660	.	+	0	ID_name=Amme_TRAV_007|SP_exon|F|FOR|, length_sequence=, por_id=, gene_id=, Species=NA, BLASTX_best_match=
NC_090938.1	IGV	exon	278380932	278381212	.	+	0	ID_name=Amme_TRAV_007|TRAV_exon|F|FOR|, length_sequence=Ascaphus truei, por_id=MEE6511640.1, gene_id=, Species=53.26, BLASTX_best_match=
NC_090938.1	IGV	exon	278421480	278421516	.	+	0	ID_name=Amme_TRAV_006|SP_exon|F|FOR|, length_sequence=, por_id=, gene_id=, Species=NA, BLASTX_best_match=
NC_090938.1	IGV	exon	278421787	278422067	.	+	0	ID_name=Amme_TRAV_006|TRAV_exon|F|FOR|, length_sequence=Ascaphus truei, por_id=MEE6511640.1, gene_id=, Species=53.26, BLASTX_best_match=
NC_090938.1	IGV	exon	278443509	278443545	.	+	0	ID_name=Amme_TRAV_005|SP_exon|F|FOR|, length_sequence=, por_id=, gene_id=, Species=NA, BLASTX_best_match=
NC_090938.1	IGV	exon	278443817	278444097	.	+	0	ID_name=Amme_TRAV_005|TRAV_exon|F|FOR|, length_sequence=Ascaphus truei, por_id=MEE6511640.1, gene_id=, Species=54.35, BLASTX_best_match=
NC_090938.1	IGV	exon	278495452	278495497	.	+	0	ID_name=Amme_TRAV_004|SP_exon|F|FOR|, length_sequence=, por_id=, gene_id=, Species=NA, BLASTX_best_match=
NC_090938.1	IGV	exon	278495845	278496127	.	+	0	ID_name=Amme_TRAV_004|TRAV_exon|F|FOR|, length_sequence=Ambystoma mexicanum, por_id=AAK50352.1, gene_id=, Species=94.38, BLASTX_best_match=
NC_090938.1	IGV	exon	278546727	278546772	.	+	0	ID_name=Amme_TRAV_003|SP_exon|F|FOR|LI|, length_sequence=, por_id=, gene_id=, Species=NA, BLASTX_best_match=
NC_090938.1	IGV	exon	278547617	278547899	.	+	0	ID_name=Amme_TRAV_003|TRAV_exon|F|FOR|LI|, length_sequence=Ambystoma mexicanum, por_id=AAK50350.1, gene_id=, Species=100, BLASTX_best_match=LI
NC_090938.1	IGV	exon	279591549	279591594	.	+	0	ID_name=Amme_TRAV_002|SP_exon|F|FOR|LI|, length_sequence=, por_id=, gene_id=, Species=NA, BLASTX_best_match=
NC_090938.1	IGV	exon	279592724	279593009	.	+	0	ID_name=Amme_TRAV_002|TRAV_exon|F|FOR|LI|, length_sequence=Ambystoma mexicanum, por_id=AAK50353.1, gene_id=, Species=100, BLASTX_best_match=LI
NC_090938.1	IGV	exon	280566651	280566696	.	+	0	ID_name=Amme_TRAV_001|SP_exon|F|FOR|, length_sequence=, por_id=, gene_id=, Species=NA, BLASTX_best_match=
NC_090938.1	IGV	exon	280568205	280568490	.	+	0	ID_name=Amme_TRAV_001|TRAV_exon|F|FOR|, length_sequence=Ambystoma mexicanum, por_id=AAK33014.1, gene_id=, Species=97.87, BLASTX_best_match=LI
NC_090938.1	IGV	exon	281050245	281050303	.	+	0	ID_name=Amme_TRAJ_001|TRAJ_exon|F|FOR|, length_sequence=, por_id=, gene_id=, Species=NA, BLASTX_best_match=
NC_090938.1	IGV	exon	281056207	281056269	.	+	0	ID_name=Amme_TRAJ_002|TRAJ_exon|F|FOR|, length_sequence=, por_id=, gene_id=, Species=NA, BLASTX_best_match=
NC_090938.1	IGV	exon	281057724	281057786	.	+	0	ID_name=Amme_TRAJ_003|TRAJ_exon|F|FOR|, length_sequence=, por_id=, gene_id=, Species=NA, BLASTX_best_match=
NC_090938.1	IGV	exon	281060714	281060776	.	+	0	ID_name=Amme_TRAJ_004|TRAJ_exon|F|FOR|, length_sequence=, por_id=, gene_id=, Species=NA, BLASTX_best_match=
NC_090938.1	IGV	exon	281061659	281061720	.	+	0	ID_name=Amme_TRAJ_005|TRAJ_exon|F|FOR|, length_sequence=, por_id=, gene_id=, Species=NA, BLASTX_best_match=
NC_090938.1	IGV	exon	281070401	281070463	.	+	0	ID_name=Amme_TRAJ_006|TRAJ_exon|F|FOR|, length_sequence=, por_id=, gene_id=, Species=NA, BLASTX_best_match=
NC_090938.1	IGV	exon	281073678	281073740	.	+	0	ID_name=Amme_TRAJ_007|TRAJ_exon|F|FOR|, length_sequence=, por_id=, gene_id=, Species=NA, BLASTX_best_match=
NC_090938.1	IGV	exon	281075376	281075438	.	+	0	ID_name=Amme_TRAJ_008|TRAJ_exon|F|FOR|, length_sequence=, por_id=, gene_id=, Species=NA, BLASTX_best_match=
NC_090938.1	IGV	exon	281079121	281079180	.	+	0	ID_name=Amme_TRAJ_009|TRAJ_exon|F|FOR|, length_sequence=, por_id=, gene_id=, Species=NA, BLASTX_best_match=
NC_090938.1	IGV	exon	281079660	281079718	.	+	0	ID_name=Amme_TRAJ_010|TRAJ_exon|F|FOR|, length_sequence=, por_id=, gene_id=, Species=NA, BLASTX_best_match=
NC_090938.1	IGV	exon	281083343	281083402	.	+	0	ID_name=Amme_TRAJ_011|TRAJ_exon|F|FOR|, length_sequence=, por_id=, gene_id=, Species=NA, BLASTX_best_match=
NC_090938.1	IGV	exon	281083584	281083645	.	+	0	ID_name=Amme_TRAJ_012|TRAJ_exon|F|FOR|, length_sequence=, por_id=, gene_id=, Species=NA, BLASTX_best_match=
NC_090938.1	IGV	exon	281089539	281089601	.	+	0	ID_name=Amme_TRAJ_013|TRAJ_exon|F|FOR|, length_sequence=, por_id=, gene_id=, Species=NA, BLASTX_best_match=
NC_090938.1	IGV	exon	281091302	281091358	.	+	0	ID_name=Amme_TRAJ_014|TRAJ_exon|F|FOR|, length_sequence=, por_id=, gene_id=, Species=NA, BLASTX_best_match=
NC_090938.1	IGV	exon	281094036	281094089	.	+	0	ID_name=Amme_TRAJ_015|TRAJ_exon|P|FOR|FS_J|, length_sequence=, por_id=, gene_id=, Species=NA, BLASTX_best_match=
NC_090938.1	IGV	exon	281095737	281095799	.	+	0	ID_name=Amme_TRAJ_016|TRAJ_exon|F|FOR|, length_sequence=, por_id=, gene_id=, Species=NA, BLASTX_best_match=
NC_090938.1	IGV	exon	281099493	281099552	.	+	0	ID_name=Amme_TRAJ_017|TRAJ_exon|F|FOR|, length_sequence=, por_id=, gene_id=, Species=NA, BLASTX_best_match=
NC_090938.1	IGV	exon	281100032	281100090	.	+	0	ID_name=Amme_TRAJ_018|TRAJ_exon|F|FOR|, length_sequence=, por_id=, gene_id=, Species=NA, BLASTX_best_match=
NC_090938.1	IGV	exon	281103715	281103774	.	+	0	ID_name=Amme_TRAJ_019|TRAJ_exon|F|FOR|, length_sequence=, por_id=, gene_id=, Species=NA, BLASTX_best_match=
NC_090938.1	IGV	exon	281103956	281104017	.	+	0	ID_name=Amme_TRAJ_020|TRAJ_exon|F|FOR|, length_sequence=, por_id=, gene_id=, Species=NA, BLASTX_best_match=
NC_090938.1	IGV	exon	281109901	281109967	.	+	0	ID_name=Amme_TRAJ_021|TRAJ_exon|F|FOR|, length_sequence=, por_id=, gene_id=, Species=NA, BLASTX_best_match=
NC_090938.1	IGV	exon	281111668	281111724	.	+	0	ID_name=Amme_TRAJ_022|TRAJ_exon|F|FOR|, length_sequence=, por_id=, gene_id=, Species=NA, BLASTX_best_match=
NC_090938.1	IGV	exon	281114498	281114551	.	+	0	ID_name=Amme_TRAJ_023|TRAJ_exon|P|FOR|FS_J|, length_sequence=, por_id=, gene_id=, Species=NA, BLASTX_best_match=
NC_090938.1	IGV	exon	281116255	281116317	.	+	0	ID_name=Amme_TRAJ_024|TRAJ_exon|F|FOR|, length_sequence=, por_id=, gene_id=, Species=NA, BLASTX_best_match=
NC_090938.1	IGV	exon	281119899	281119958	.	+	0	ID_name=Amme_TRAJ_025|TRAJ_exon|F|FOR|, length_sequence=, por_id=, gene_id=, Species=NA, BLASTX_best_match=
NC_090938.1	IGV	exon	281122832	281122890	.	+	0	ID_name=Amme_TRAJ_026|TRAJ_exon|F|FOR|, length_sequence=, por_id=, gene_id=, Species=NA, BLASTX_best_match=
NC_090938.1	IGV	exon	281128404	281128463	.	+	0	ID_name=Amme_TRAJ_027|TRAJ_exon|F|FOR|, length_sequence=, por_id=, gene_id=, Species=NA, BLASTX_best_match=
NC_090938.1	IGV	exon	281128645	281128703	.	+	0	ID_name=Amme_TRAJ_028|TRAJ_exon|F|FOR|, length_sequence=, por_id=, gene_id=, Species=NA, BLASTX_best_match=
NC_090938.1	IGV	exon	281131953	281132015	.	+	0	ID_name=Amme_TRAJ_029|TRAJ_exon|F|FOR|, length_sequence=, por_id=, gene_id=, Species=NA, BLASTX_best_match=
NC_090938.1	IGV	exon	281133883	281133937	.	+	0	ID_name=Amme_TRAJ_030|TRAJ_exon|F|FOR|, length_sequence=, por_id=, gene_id=, Species=NA, BLASTX_best_match=
NC_090938.1	IGV	exon	281138106	281138165	.	+	0	ID_name=Amme_TRAJ_031|TRAJ_exon|F|FOR|, length_sequence=, por_id=, gene_id=, Species=NA, BLASTX_best_match=
NC_090938.1	IGV	exon	281141736	281141798	.	+	0	ID_name=Amme_TRAJ_032|TRAJ_exon|F|FOR|, length_sequence=, por_id=, gene_id=, Species=NA, BLASTX_best_match=
NC_090938.1	IGV	exon	281163353	281163412	.	+	0	ID_name=Amme_TRAJ_033|TRAJ_exon|F|FOR|, length_sequence=, por_id=, gene_id=, Species=NA, BLASTX_best_match=
NC_090938.1	IGV	exon	281181685	281181744	.	+	0	ID_name=Amme_TRAJ_034|TRAJ_exon|F|FOR|, length_sequence=, por_id=, gene_id=, Species=NA, BLASTX_best_match=
NC_090938.1	IGV	exon	281184362	281184424	.	+	0	ID_name=Amme_TRAJ_035|TRAJ_exon|F|FOR|, length_sequence=, por_id=, gene_id=, Species=NA, BLASTX_best_match=
NC_090938.1	IGV	exon	281200005	281200283	.	+	0	ID_name=Amme_TRAC_001|TRAC_exon|F|FOR|, length_sequence=Ambystoma mexicanum, por_id=AAA98473.1, gene_id=, Species=94.57, BLASTX_best_match=
NC_090938.1	IGV	exon	281229105	281229158	.	+	0	ID_name=Amme_TRAC_001|Linker_exon|F|FOR|, length_sequence=Ambystoma mexicanum, por_id=U50992.1, gene_id=, Species=100, BLASTX_best_match=
NC_090938.1	IGV	exon	281243984	281244028	.	+	0	ID_name=Amme_TRAJ_036|TRAJ_exon|P|FOR|STOP_J;NO_RSS|, length_sequence=, por_id=, gene_id=, Species=NA, BLASTX_best_match=
NC_090938.1	IGV	exon	281277269	281277372	.	+	0	ID_name=Amme_TRAC_001|M1_exon|F|FOR|, length_sequence=Ambystoma mexicanum, por_id=U50992.1, gene_id=, Species=100, BLASTX_best_match=
NC_090938.1	IGV	exon	281287819	281287875	.	+	0	ID_name=Amme_TRAC_001|M2_exon|F|FOR|, length_sequence=Ambystoma mexicanum, por_id=U50992.1, gene_id=, Species=98.21, BLASTX_best_match=
NC_090938.1	IGV	exon	282448457	282761152	.	+	0	ID_name=NUTM1|Non-TR-gene|F|FOR|, length_sequence=, por_id=, gene_id=, Species=NA, BLASTX_best_match=
NC_090938.1	IGV	exon	283182728	285271010	.	+	0	ID_name=LPCAT4|Non-TR-gene|F|REV|, length_sequence=, por_id=, gene_id=, Species=NA, BLASTX_best_match=
NC_090925.1	IGV	exon	30727954	31115492	.	-	0	ID_name=TRPV5|Non-TR-gene|F|FOR||, length_sequence=, por_id=, gene_id=, Species=NA, BLASTX_best_match=
NC_090925.1	IGV	exon	31149070	31916849	.	-	0	ID_name=Epherin_5|Non-TR-gene|F|REV||, length_sequence=, por_id=, gene_id=, Species=NA, BLASTX_best_match=
NC_090925.1	IGV	exon	32030489	32030535	.	-	0	ID_name=Amme_TRBV_001|SP_exon|F|FOR||, length_sequence=, por_id=, gene_id=, Species=NA, BLASTX_best_match=
NC_090925.1	IGV	exon	32030621	32030919	.	-	0	ID_name=Amme_TRBV_001|TRBV_exon|F|FOR||, length_sequence=Ambystoma mexicanum, por_id=AAA64221.1, gene_id=, Species=91.75, BLASTX_best_match=
NC_090925.1	IGV	exon	32031122	32031414	.	-	0	ID_name=Amme_TRBV_002|TRBV_exon|P|FOR|NO_SP|, length_sequence=Ambystoma mexicanum, por_id=AAA64221.1, gene_id=, Species=100, BLASTX_best_match=
NC_090925.1	IGV	exon	32036015	32037782	.	-	0	ID_name=SRRM2|Non-TR-gene|F|FOR||, length_sequence=, por_id=, gene_id=, Species=NA, BLASTX_best_match=
NC_090925.1	IGV	exon	32042125	32042883	.	-	0	ID_name=COL1A2|Non-TR-gene|F|FOR||, length_sequence=, por_id=, gene_id=, Species=NA, BLASTX_best_match=
NC_090925.1	IGV	exon	32099539	32099582	.	-	0	ID_name=Amme_TRBV_003|SP_exon|F|FOR||, length_sequence=, por_id=, gene_id=, Species=NA, BLASTX_best_match=
NC_090925.1	IGV	exon	32099709	32100004	.	-	0	ID_name=Amme_TRBV_003|TRBV_exon|F|FOR||, length_sequence=Ambystoma mexicanum, por_id=AAA64220.1, gene_id=, Species=93.75, BLASTX_best_match=
NC_090925.1	IGV	exon	32183834	32183880	.	-	0	ID_name=Amme_TRBV_004|SP_exon|F|FOR||, length_sequence=, por_id=, gene_id=, Species=NA, BLASTX_best_match=
NC_090925.1	IGV	exon	32184053	32184345	.	-	0	ID_name=Amme_TRBV_004|TRBV_exon|F|FOR||, length_sequence=Ambystoma mexicanum, por_id=AAA50963.1, gene_id=, Species=96.91, BLASTX_best_match=
NC_090925.1	IGV	exon	32196002	32196048	.	-	0	ID_name=Amme_TRBV_005|SP_exon|F|FOR||, length_sequence=, por_id=, gene_id=, Species=NA, BLASTX_best_match=
NC_090925.1	IGV	exon	32196161	32196453	.	-	0	ID_name=Amme_TRBV_005|TRBV_exon|F|FOR||, length_sequence=Ambystoma mexicanum, por_id=AAA64370.1, gene_id=, Species=88.42, BLASTX_best_match=
NC_090925.1	IGV	exon	32216781	32216830	.	-	0	ID_name=Amme_TRBV_006|SP_exon|F|FOR||, length_sequence=, por_id=, gene_id=, Species=NA, BLASTX_best_match=
NC_090925.1	IGV	exon	32216915	32217213	.	-	0	ID_name=Amme_TRBV_006|TRBV_exon|F|FOR||, length_sequence=Ambystoma mexicanum, por_id=AAA64221.1, gene_id=, Species=100, BLASTX_best_match=
NC_090925.1	IGV	exon	32218116	32218167	.	-	0	ID_name=Amme_TRBV_007|SP_exon|P|FOR|STOP_SP|, length_sequence=, por_id=, gene_id=, Species=NA, BLASTX_best_match=
NC_090925.1	IGV	exon	32218337	32218629	.	-	0	ID_name=Amme_TRBV_007|TRBV_exon|P|FOR|STOP_SP|, length_sequence=Ambystoma mexicanum, por_id=AAA64370.1, gene_id=, Species=88.42, BLASTX_best_match=
NC_090925.1	IGV	exon	32261770	32261814	.	-	0	ID_name=Amme_TRBV_008|SP_exon|F|FOR||, length_sequence=, por_id=, gene_id=, Species=NA, BLASTX_best_match=
NC_090925.1	IGV	exon	32261941	32262236	.	-	0	ID_name=Amme_TRBV_008|TRBV_exon|F|FOR||, length_sequence=Ambystoma mexicanum, por_id=AAA64220.1, gene_id=, Species=100, BLASTX_best_match=
NC_090925.1	IGV	exon	32264359	32264402	.	-	0	ID_name=Amme_TRBV_009|SP_exon|F|FOR||, length_sequence=, por_id=, gene_id=, Species=NA, BLASTX_best_match=
NC_090925.1	IGV	exon	32264502	32264797	.	-	0	ID_name=Amme_TRBV_009|TRBV_exon|F|FOR||, length_sequence=Ambystoma mexicanum, por_id=AAA64374.1, gene_id=, Species=91.58, BLASTX_best_match=
NC_090925.1	IGV	exon	32326042	32326152	.	-	0	ID_name=Amme_TRBC_001|M1_exon|F|REV||, length_sequence=Ambystoma mexicanum, por_id=L08498.1, gene_id=, Species=100, BLASTX_best_match=
NC_090925.1	IGV	exon	32329945	32329963	.	-	0	ID_name=Amme_TRBC_001|LINKER_exon|F|REV||, length_sequence=Ambystoma mexicanum, por_id=L08498.1, gene_id=, Species=100, BLASTX_best_match=
NC_090925.1	IGV	exon	32331521	32331854	.	-	0	ID_name=Amme_TRBC_001|TRBC_exon|F|REV||, length_sequence=Ambystoma mexicanum, por_id=AAA48534.1, gene_id=, Species=99.09, BLASTX_best_match=
NC_090925.1	IGV	exon	32335981	32336039	.	-	0	ID_name=Amme_TRBJ_001|TRBJ_exon|F|REV|, length_sequence=, por_id=, gene_id=, Species=NA, BLASTX_best_match=
NC_090925.1	IGV	exon	32336978	32337029	.	-	0	ID_name=Amme_TRBJ_002|TRBJ_exon|F|REV||, length_sequence=, por_id=, gene_id=, Species=NA, BLASTX_best_match=
NC_090925.1	IGV	exon	32338466	32338517	.	-	0	ID_name=Amme_TRBJ_003|TRBJ_exon|F|REV||, length_sequence=, por_id=, gene_id=, Species=NA, BLASTX_best_match=
NC_090925.1	IGV	exon	32338840	32338890	.	-	0	ID_name=Amme_TRBJ_004|TRBJ_exon|F|REV||, length_sequence=, por_id=, gene_id=, Species=NA, BLASTX_best_match=
NC_090925.1	IGV	exon	32339635	32339646	.	-	0	ID_name=Amme_TRBD_001|TRBD_exon|F|REV||, length_sequence=, por_id=, gene_id=, Species=NA, BLASTX_best_match=
NC_090925.1	IGV	exon	32368296	32368343	.	-	0	ID_name=Amme_TRBV_010|SP_exon|P|FOR|NO_MET;STOP_V;FS_V|, length_sequence=, por_id=, gene_id=, Species=NA, BLASTX_best_match=
NC_090925.1	IGV	exon	32368458	32368739	.	-	0	ID_name=Amme_TRBV_010|TRBV_exon|P|FOR|NO_MET;STOP_V;FS_V|, length_sequence=Ambystoma mexicanum, por_id=AAA64370.1, gene_id=, Species=97.89, BLASTX_best_match=
NC_090925.1	IGV	exon	32372898	32372944	.	-	0	ID_name=Amme_TRBV_011|SP_exon|F|FOR||, length_sequence=, por_id=, gene_id=, Species=NA, BLASTX_best_match=
NC_090925.1	IGV	exon	32373057	32373349	.	-	0	ID_name=Amme_TRBV_011|TRBV_exon|F|FOR||, length_sequence=Ambystoma mexicanum, por_id=AAA64370.1, gene_id=, Species=97.89, BLASTX_best_match=
NC_090925.1	IGV	exon	32381425	32381471	.	-	0	ID_name=Amme_TRBV_012|SP_exon|P|FOR|NE|, length_sequence=, por_id=, gene_id=, Species=NA, BLASTX_best_match=
NC_090925.1	IGV	exon	32381588	32381880	.	-	0	ID_name=Amme_TRBV_012|TRBV_exon|P|FOR|NE_SP|, length_sequence=Ambystoma mexicanum, por_id=AAA64370.1, gene_id=, Species=91.58, BLASTX_best_match=
NC_090925.1	IGV	exon	32399804	32399847	.	-	0	ID_name=Amme_TRBV_013|SP_exon|F|FOR||, length_sequence=, por_id=, gene_id=, Species=NA, BLASTX_best_match=
NC_090925.1	IGV	exon	32399934	32400229	.	-	0	ID_name=Amme_TRBV_013|TRBV_exon|F|FOR||, length_sequence=Ambystoma mexicanum, por_id=AAA64373.1, gene_id=, Species=94.79, BLASTX_best_match=
NC_090925.1	IGV	exon	32461369	32461378	.	-	0	ID_name=Amme_TRBC_002|M2_exon|F|REV||, length_sequence=Ambystoma mexicanum, por_id=XM_069612376.1, gene_id=, Species=100, BLASTX_best_match=
NC_090925.1	IGV	exon	32464889	32464997	.	-	0	ID_name=Amme_TRBC_002|M1_exon|F|REV||, length_sequence=Ambystoma mexicanum, por_id=XM_069612376.1, gene_id=, Species=100, BLASTX_best_match=
NC_090925.1	IGV	exon	32465932	32465950	.	-	0	ID_name=Amme_TRBC_002|LINKER_exon|F|REV||, length_sequence=Ambystoma mexicanum, por_id=XM_069612376.1, gene_id=, Species=100, BLASTX_best_match=
NC_090925.1	IGV	exon	32473027	32473360	.	-	0	ID_name=Amme_TRBC_002|TRBC_exon|F|REV||, length_sequence=Ambystoma mexicanum, por_id=AAA48534.1, gene_id=, Species=90.91, BLASTX_best_match=
NC_090925.1	IGV	exon	32476383	32476433	.	-	0	ID_name=Amme_TRBJ_005|TRBJ_exon|F|REV||, length_sequence=, por_id=, gene_id=, Species=NA, BLASTX_best_match=
NC_090925.1	IGV	exon	32476831	32476887	.	-	0	ID_name=Amme_TRBJ_006|TRBJ_exon|F|REV||, length_sequence=, por_id=, gene_id=, Species=NA, BLASTX_best_match=
NC_090925.1	IGV	exon	32478086	32478136	.	-	0	ID_name=Amme_TRBJ_007|TRBJ_exon|F|REV||, length_sequence=, por_id=, gene_id=, Species=NA, BLASTX_best_match=
NC_090925.1	IGV	exon	32479096	32479146	.	-	0	ID_name=Amme_TRBJ_008|TRBJ_exon|F|REV||, length_sequence=, por_id=, gene_id=, Species=NA, BLASTX_best_match=
NC_090925.1	IGV	exon	32480122	32480134	.	-	0	ID_name=Amme_TRBD_002|TRBD_exon|F|REV||, length_sequence=, por_id=, gene_id=, Species=NA, BLASTX_best_match=
NC_090925.1	IGV	exon	32513195	32513485	.	-	0	ID_name=Amme_TRBC_003|M2_exon|F|REV||, length_sequence=Ambystoma mexicanum, por_id=XM_069650381.1, gene_id=, Species=100, BLASTX_best_match=
NC_090925.1	IGV	exon	32515010	32515147	.	-	0	ID_name=Amme_TRBC_003|M1_exon|F|REV||, length_sequence=Ambystoma mexicanum, por_id=XM_069650380.1, gene_id=, Species=100, BLASTX_best_match=
NC_090925.1	IGV	exon	32515913	32515934	.	-	0	ID_name=Amme_TRBC_003|LINKER_exon|F|REV||, length_sequence=Ambystoma mexicanum, por_id=L08498.1, gene_id=, Species=100, BLASTX_best_match=
NC_090925.1	IGV	exon	32519698	32520037	.	-	0	ID_name=Amme_TRBC_003_002|TRBC_exon|F|REV||, length_sequence=Ambystoma mexicanum, por_id=XP_069506482.1, gene_id=, Species=100, BLASTX_best_match=
NC_090925.1	IGV	exon	32523445	32523792	.	-	0	ID_name=Amme_TRBC_003_001|TRBC_exon|F|REV||, length_sequence=Ambystoma mexicanum, por_id=XP_069506482.1, gene_id=, Species=100, BLASTX_best_match=
NC_090925.1	IGV	exon	32527249	32527298	.	-	0	ID_name=Amme_TRBJ_009|TRBJ_exon|F|REV||, length_sequence=, por_id=, gene_id=, Species=NA, BLASTX_best_match=
NC_090925.1	IGV	exon	32528044	32528093	.	-	0	ID_name=Amme_TRBJ_010|TRBJ_exon|F|REV||, length_sequence=, por_id=, gene_id=, Species=NA, BLASTX_best_match=
NC_090925.1	IGV	exon	32528473	32528493	.	-	0	ID_name=Amme_TRBD_003|TRBD_exon|F|REV||, length_sequence=, por_id=, gene_id=, Species=NA, BLASTX_best_match=
NC_090925.1	IGV	exon	32629488	32629687	.	-	0	ID_name=GAP_002|||||, length_sequence=, por_id=, gene_id=, Species=NA, BLASTX_best_match=
NC_090925.1	IGV	exon	32694149	32694276	.	-	0	ID_name=Amme_TRBC_004|M2_exon|F|REV||, length_sequence=Ambystoma mexicanum, por_id=XM_069650381.1, gene_id=, Species=100, BLASTX_best_match=
NC_090925.1	IGV	exon	32700894	32701008	.	-	0	ID_name=Amme_TRBC_004|M1_exon|F|REV||, length_sequence=Ambystoma mexicanum, por_id=XM_069650380.1, gene_id=, Species=100, BLASTX_best_match=
NC_090925.1	IGV	exon	32703595	32703616	.	-	0	ID_name=Amme_TRBC_004|LINKER_exon|F|REV||, length_sequence=Ambystoma mexicanum, por_id=L08498.1, gene_id=, Species=100, BLASTX_best_match=
NC_090925.1	IGV	exon	32707547	32707942	.	-	0	ID_name=Amme_TRBC_004|TRBC_exon|F|REV||, length_sequence=Ambystoma mexicanum, por_id=AAA48534.1, gene_id=, Species=87.5, BLASTX_best_match=
NC_090925.1	IGV	exon	32710586	32710639	.	-	0	ID_name=Amme_TRBJ_011|TRBJ_exon|F|REV||, length_sequence=, por_id=, gene_id=, Species=NA, BLASTX_best_match=
NC_090925.1	IGV	exon	32711357	32711413	.	-	0	ID_name=Amme_TRBJ_012|TRBJ_exon|F|REV||, length_sequence=, por_id=, gene_id=, Species=NA, BLASTX_best_match=
NC_090925.1	IGV	exon	32712708	32712757	.	-	0	ID_name=Amme_TRBJ_013|TRBJ_exon|F|REV||, length_sequence=, por_id=, gene_id=, Species=NA, BLASTX_best_match=
NC_090925.1	IGV	exon	32713039	32713089	.	-	0	ID_name=Amme_TRBJ_014|TRBJ_exon|F|REV||, length_sequence=, por_id=, gene_id=, Species=NA, BLASTX_best_match=
NC_090925.1	IGV	exon	32714073	32714085	.	-	0	ID_name=Amme_TRBD_004|TRBD_exon|F|REV||, length_sequence=, por_id=, gene_id=, Species=NA, BLASTX_best_match=
NC_090925.1	IGV	exon	32762353	32762374	.	-	0	ID_name=Amme_TRBC_005|M2_exon|F|REV||, length_sequence=Ambystoma mexicanum, por_id=AF324473.1, gene_id=, Species=100, BLASTX_best_match=
NC_090925.1	IGV	exon	32784854	32784961	.	-	0	ID_name=Amme_TRBC_005|M1_exon|F|REV||, length_sequence=Ambystoma mexicanum, por_id=AF324473.1, gene_id=, Species=99.07, BLASTX_best_match=
NC_090925.1	IGV	exon	32785536	32785554	.	-	0	ID_name=Amme_TRBC_005|LINKER_exon|F|REV||, length_sequence=Ambystoma mexicanum, por_id=XM_069612376.1, gene_id=, Species=100, BLASTX_best_match=
NC_090925.1	IGV	exon	32802888	32803192	.	-	0	ID_name=Amme_TRBC_005|TRBC_exon|F|REV||, length_sequence=Ambystoma mexicanum, por_id=AF324473.1, gene_id=, Species=100, BLASTX_best_match=
NC_090925.1	IGV	exon	32814443	32814493	.	-	0	ID_name=Amme_TRBJ_015|TRBJ_exon|F|REV||, length_sequence=, por_id=, gene_id=, Species=NA, BLASTX_best_match=
NC_090925.1	IGV	exon	32814887	32814936	.	-	0	ID_name=Amme_TRBJ_016|TRBJ_exon|F|REV||, length_sequence=, por_id=, gene_id=, Species=NA, BLASTX_best_match=
NC_090925.1	IGV	exon	32815270	32815321	.	-	0	ID_name=Amme_TRBJ_017|TRBJ_exon|F|REV||, length_sequence=, por_id=, gene_id=, Species=NA, BLASTX_best_match=
NC_090925.1	IGV	exon	32815612	32815624	.	-	0	ID_name=Amme_TRBD_005|TRBD_exon|F|REV||, length_sequence=, por_id=, gene_id=, Species=NA, BLASTX_best_match=
NC_090925.1	IGV	exon	32835698	32876179	.	-	0	ID_name=NYNRIN|Non-TR-gene|F|REV||, length_sequence=, por_id=, gene_id=, Species=NA, BLASTX_best_match=
NC_090925.1	IGV	exon	32914058	32981458	.	-	0	ID_name=HARBI1|Non-TR-gene|F|REV||, length_sequence=, por_id=, gene_id=, Species=NA, BLASTX_best_match=
NC_090925.1	IGV	exon	33010530	33031122	.	-	0	ID_name=Trypsin_like_001|Non-TR-gene|F|REV||, length_sequence=, por_id=, gene_id=, Species=NA, BLASTX_best_match=
NC_090925.1	IGV	exon	33052975	33067136	.	-	0	ID_name=Trypsin_like_002|Non-TR-gene|F|REV||, length_sequence=, por_id=, gene_id=, Species=NA, BLASTX_best_match=
NC_090925.1	IGV	exon	33126333	33141657	.	-	0	ID_name=Trypsin_like_003|Non-TR-gene|F|REV||, length_sequence=, por_id=, gene_id=, Species=NA, BLASTX_best_match=
NC_090925.1	IGV	exon	33188708	33201336	.	-	0	ID_name=Trypsin_like_004|Non-TR-gene|F|REV||, length_sequence=, por_id=, gene_id=, Species=NA, BLASTX_best_match=
NC_090925.1	IGV	exon	33304429	33311233	.	-	0	ID_name=Trypsin_like_005|Non-TR-gene|F|REV||, length_sequence=, por_id=, gene_id=, Species=NA, BLASTX_best_match=
NC_090925.1	IGV	exon	33990622	34005459	.	-	0	ID_name=Trypsin_like_006|Non-TR-gene|F|REV||, length_sequence=, por_id=, gene_id=, Species=NA, BLASTX_best_match=
NC_090925.1	IGV	exon	34054129	34074899	.	-	0	ID_name=Trypsin_like_007|Non-TR-gene|F|FOR||, length_sequence=, por_id=, gene_id=, Species=NA, BLASTX_best_match=
NC_090925.1	IGV	exon	34188414	34196390	.	-	0	ID_name=Trypsin_like_008|Non-TR-gene|F|FOR||, length_sequence=, por_id=, gene_id=, Species=NA, BLASTX_best_match=
NC_090925.1	IGV	exon	34225474	34238769	.	-	0	ID_name=Trypsin_like_009|Non-TR-gene|F|REV||, length_sequence=, por_id=, gene_id=, Species=NA, BLASTX_best_match=
NC_090925.1	IGV	exon	34565428	34565728	.	-	0	ID_name=Amme_TRBV_014|TRBV_exon|F|REV||, length_sequence=Ambystoma mexicanum, por_id=AAA64371.1, gene_id=, Species=87.5, BLASTX_best_match=
NC_090925.1	IGV	exon	34566067	34566122	.	-	0	ID_name=Amme_TRBV_014|SP_exon|F|REV||, length_sequence=, por_id=, gene_id=, Species=NA, BLASTX_best_match=
NC_090925.1	IGV	exon	34623082	34623365	.	-	0	ID_name=Amme_TRBV_015|TRBV_exon|F|REV||, length_sequence=Ambystoma mexicanum, por_id=AAA64375.1, gene_id=, Species=86.96, BLASTX_best_match=
NC_090925.1	IGV	exon	34623628	34623677	.	-	0	ID_name=Amme_TRBV_015|SP_exon|F|REV||, length_sequence=, por_id=, gene_id=, Species=NA, BLASTX_best_match=
NC_090925.1	IGV	exon	34663323	34663614	.	-	0	ID_name=Amme_TRBV_016|TRBV_exon|F|REV||, length_sequence=Ambystoma mexicanum, por_id=AAK11217.1, gene_id=, Species=84.04, BLASTX_best_match=
NC_090925.1	IGV	exon	34664070	34664113	.	-	0	ID_name=Amme_TRBV_016|SP_exon|F|REV||, length_sequence=, por_id=, gene_id=, Species=NA, BLASTX_best_match=
NC_090925.1	IGV	exon	34693952	34694270	.	-	0	ID_name=Amme_TRBV_017|TRBV_exon|P|REV|NO_SP|, length_sequence=Ambystoma mexicanum, por_id=AAK11216.1, gene_id=, Species=98.9, BLASTX_best_match=
NC_090925.1	IGV	exon	34701240	34701541	.	-	0	ID_name=Amme_TRBV_018|TRBV_exon|F|REV||, length_sequence=Ambystoma mexicanum, por_id=AAA64372.1, gene_id=, Species=97.95, BLASTX_best_match=
NC_090925.1	IGV	exon	34701764	34701813	.	-	0	ID_name=Amme_TRBV_018|SP_exon|F|REV||, length_sequence=, por_id=, gene_id=, Species=NA, BLASTX_best_match=
NC_090925.1	IGV	exon	34725976	34726264	.	-	0	ID_name=Amme_TRBV_019|TRBV_exon|F|REV||, length_sequence=Ambystoma mexicanum, por_id=AAK11215.1, gene_id=, Species=68.82, BLASTX_best_match=LI
NC_090925.1	IGV	exon	34727198	34727247	.	-	0	ID_name=Amme_TRBV_019|SP_exon|F|REV||, length_sequence=, por_id=, gene_id=, Species=NA, BLASTX_best_match=
NC_090925.1	IGV	exon	34772559	34772847	.	-	0	ID_name=Amme_TRBV_020|TRBV_exon|F|REV||, length_sequence=Ambystoma mexicanum, por_id=AAA64376.1, gene_id=, Species=96.74, BLASTX_best_match=
NC_090925.1	IGV	exon	34773140	34773192	.	-	0	ID_name=Amme_TRBV_020|SP_exon|F|REV||, length_sequence=, por_id=, gene_id=, Species=NA, BLASTX_best_match=
NC_090925.1	IGV	exon	34812451	34812751	.	-	0	ID_name=Amme_TRBV_021|TRBV_exon|F|REV||, length_sequence=Ambystoma mexicanum, por_id=AAK11218.1, gene_id=, Species=87.88, BLASTX_best_match=
NC_090925.1	IGV	exon	34812877	34812926	.	-	0	ID_name=Amme_TRBV_021|SP_exon|F|REV||, length_sequence=, por_id=, gene_id=, Species=NA, BLASTX_best_match=
NC_090925.1	IGV	exon	34832739	34833039	.	-	0	ID_name=Amme_TRBV_022|TRBV_exon|F|REV||, length_sequence=Ambystoma mexicanum, por_id=AAK11218.1, gene_id=, Species=79.8, BLASTX_best_match=
NC_090925.1	IGV	exon	34833481	34833533	.	-	0	ID_name=Amme_TRBV_022|SP_exon|F|REV||, length_sequence=, por_id=, gene_id=, Species=NA, BLASTX_best_match=
NC_090925.1	IGV	exon	34849373	34849673	.	-	0	ID_name=Amme_TRBV_023|TRBV_exon|F|REV||, length_sequence=Ambystoma mexicanum, por_id=AAK11218.1, gene_id=, Species=77.78, BLASTX_best_match=
NC_090925.1	IGV	exon	34850100	34850149	.	-	0	ID_name=Amme_TRBV_023|SP_exon|F|REV||, length_sequence=, por_id=, gene_id=, Species=NA, BLASTX_best_match=
NC_090925.1	IGV	exon	35681074	35682385	.	-	0	ID_name=TIR_2|Non-TR-gene|F|REV||, length_sequence=, por_id=, gene_id=, Species=NA, BLASTX_best_match=
NC_090925.1	IGV	exon	35938263	35939193	.	-	0	ID_name=olfactory_receptor_8D1|Non-TR-gene|F|FOR||, length_sequence=, por_id=, gene_id=, Species=NA, BLASTX_best_match=
NC_090925.1	IGV	exon	35946389	35992765	.	-	0	ID_name=PIG3|Non-TR-gene|F|REV||, length_sequence=, por_id=, gene_id=, Species=NA, BLASTX_best_match=
NC_090938.1	IGV	exon	280271663	280271708	.	+	0	ID_name=Amme_TRDV_002|SP_exon|F|FOR|, length_sequence=, por_id=, gene_id=, Species=NA, BLASTX_best_match=
NC_090938.1	IGV	exon	280271850	280272138	.	+	0	ID_name=Amme_TRDV_002|TRDV_exon|F|FOR|, length_sequence=Pleurodeles waltl, por_id=KAJ1139730.1, gene_id=, Species=54.26, BLASTX_best_match=
NC_090938.1	IGV	exon	280316371	280316416	.	+	0	ID_name=Amme_TRDV_001|SP_exon|P|FOR|NE|, length_sequence=, por_id=, gene_id=, Species=NA, BLASTX_best_match=
NC_090938.1	IGV	exon	280316557	280316836	.	+	0	ID_name=Amme_TRDV_001|TRDV_exon|P|FOR|NE|, length_sequence=Pleurodeles waltl, por_id=KAJ1139730.1, gene_id=, Species=48.42, BLASTX_best_match=
NC_090938.1	IGV	exon	280634417	280634484	.	+	0	ID_name=Amme_TRDJ_001|TRDJ_exon|F|FOR|, length_sequence=, por_id=, gene_id=, Species=NA, BLASTX_best_match=
NC_090938.1	IGV	exon	280652937	280652997	.	+	0	ID_name=Amme_TRDJ_002|TRDJ_exon|F|FOR|, length_sequence=, por_id=, gene_id=, Species=NA, BLASTX_best_match=
NC_090938.1	IGV	exon	280654426	280654704	.	+	0	ID_name=Amme_TRDC_001|TRDC_exon|F|FOR|, length_sequence=Ambystoma mexicanum, por_id=AAK33006.1, gene_id=, Species=94.57, BLASTX_best_match=
NC_090938.1	IGV	exon	280734345	280734416	.	+	0	ID_name=Amme_TRDC_001|Linker_exon|F|FOR|, length_sequence=Ambystoma mexicanum, por_id=AY029365.1, gene_id=, Species=100, BLASTX_best_match=
NC_090938.1	IGV	exon	280737265	280737377	.	+	0	ID_name=Amme_TRDC_001|M1_exon|F|FOR|, length_sequence=Ambystoma mexicanum, por_id=AY029365.1, gene_id=, Species=100, BLASTX_best_match=
NC_090938.1	IGV	exon	280769801	280769812	.	+	0	ID_name=Amme_TRDC_001|M2_exon|F|FOR|, length_sequence=Ambystoma mexicanum, por_id=AY029365.1, gene_id=, Species=100, BLASTX_best_match=
