# Supplementary material for: Genomic characterization of the T-cell receptor loci in Ambystoma mexicanum
Source: Front Immunol. 2025 Sep 30;16:1656386. doi: 10.3389/fimmu.2025.1656386 (PMC12529555; doi:10.3389/fimmu.2025.1656386)
Supplement: Supplementary file 3 [file Table1.xlsx]

## Sheet: Glossary
Glossary
TRA	T-Cell Receptor Alpha Chain gene
TRAC	T-Cell Receptor Alpha Constant domain
TRAD	T-Cell Receptor Alpha Diversity segment
TRAJ	T-Cell Receptor Alpha Join segment
TRAV	T-Cell Receptor Alpha Variable segment
TRB	T-Cell Receptor Beta
TRBC	T-Cell Receptor Beta Constant domain
TRBD	T-Cell Receptor Beta Diversity segment
TRBJ	T-Cell Receptor Beta Join segment
TRD	T-Cell Receptor Delta
TRDC	T-Cell Receptor Delta Constant Domain
TRDD	T-Cell Receptor Delta Diversity segment
TRDJ	T-Cell Receptor Delta Join segment
TM	Transmembranal
Chr	Chromosome
REV	Reverse
FOR	Forward
F	Functional
P	Pseudogene
NE	No Expression
E	Expression
SP	Signal Peptide
STOP_V	Stop codon in variable segment
FS_J	FrameShift in segment J
FS_V	FrameShift in segment V
NC_Splicing donor in SP	No Canonic Splicing Donor in the aceptor
LI	Long Intron

## Sheet: Table 1
Locus	Ch	Scaffold	start	end	FASTA_header	gene_id	Type	Functionality	Dir	cause (see glossary)	Expressed	Expressed (Spleen)	Expressed (Liver)	Expressed (Lung)	V_Intron_length (bp)	V_Intron	V_Intron_id	Nr_BLASTX_best_match	% id	Species	Sequences	Length_sequence
TRA	Chr13p	NC_090938.1	265007393	265722024	KLHL33|Non-TR-gene|F|FOR|	KLHL33	Non-TR-gene	F	FOR
TRA	Chr13p	NC_090938.1	266417764	266418712	olfactory_receptor _6B|Non-TR-gene|F|FOR|	olfactory_receptor _6B	Non-TR-gene	F	FOR
TRA	Chr13p	NC_090938.1	267033593	267034520	olfactory_receptor_5V1|Non-TR-gene|F|FOR|	olfactory_receptor_5V1	Non-TR-gene	F	FOR
TRA	Chr13p	NC_090938.1	267284396	267285323	olfactory_receptor_5V1_002|Non-TR-gene|F|FOR|	olfactory_receptor_5V1_002	Non-TR-gene	F	FOR
TRA	Chr13p	NC_090938.1	267632586	267633513	olfactory_receptor_5V1_003|Non-TR-gene|F|FOR|	olfactory_receptor_5V1_003	Non-TR-gene	F	FOR
TRA	Chr13p	NC_090938.1	267888931	267888967	Amme_TRAV_060|SP_exon|F|FOR|	Amme_TRAV_060	SP_exon	P	FOR		NE	NE	NE	NE							ATGTCGATTCCAGATCCGAAGGAGGCTTTATTTCCA	36
TRA	Chr13p	NC_090938.1	267889128	267889410	Amme_TRAV_060|TRAV_exon|F|FOR|	Amme_TRAV_060	TRAV_exon	P	FOR		NE	NE	NE	NE	161			AAK50351.1	60.44	Ambystoma mexicanum	GTGCAGAAATGAGTAGCCAGGTTTCTCAGCCTTTAATCCTCGAGTTCACAGAAGGAGACAGAGCGCAGATCCACTGTAACCACACAATCTGTGGATATGACCGTTTAATCTGGTATCAGCATCTCCCAGGTGCATTTCCTGACCTTGTAATTACAGGCGTTATAACCGCTCTCGACAACAAACGATTCTCGATGACCATTGACAGGAAATCCTTGACCACAACGCTTTTTATTCGTGGAGTCGAAATTGGGGACGTTGCCGTGTACTACTGCGCTGTGAGCG	282
TRA	Chr13p	NC_090938.1	267915855	267915918	Amme_TRAV_059|SP_exon|F|FOR|	Amme_TRAV_059	SP_exon	F	FOR		E	E	NE	NE							ATGTCGATTCCAGATCCGAAGGAGGCTTTATTTCCAAGTCTCATTCTATCGTGGCTTTTCCTG	63
TRA	Chr13p	NC_090938.1	267916057	267916339	Amme_TRAV_059|TRAV_exon|F|FOR|	Amme_TRAV_059	TRAV_exon	F	FOR		E	E	NE	NE	139			AAK50351.1	53.85	Ambystoma mexicanum	GTGCAGAAATGAGTAGCCAGATTTCTCAGCCTTTAAGTCTCGAGTTCACAGAAGGAGACAGAGCGCAGATCCACTGTAAGCACACAATTTCTGGATATGACCGTTTATTCTGGTATCAGCATCTACCAGGTGCATTTCCTGACCTTGTAATTTCAGGGTTTATAACCGCACTCAACAACAAACGATTCGCGATGACCATTGACAGGAACTCCTTGACCACAACGCTTTTTATTCATGGGCTCGAAATCGTGGACGCTGCCGTGTACTACTGTGCTGTGAGGG	282
TRA	Chr13p	NC_090938.1	267916712	267916838	Amme_TRAV_058|TRAV_exon|P|FOR|FS_V;NO_SP|	Amme_TRAV_058	TRAV_exon	P	FOR	FS_V;NO_SP	NE	NE	NE	NE				KAG8596319.1	56.41	Engystomops pustulosus	GCGTTATAACCGCTCTCGACAACAAACGATTCTCGATTACCATTGACAGGAAATCCTTGACCACAACGCTTTTTATTCGTGGAGTCGAAATTGGGGACGTTGCCGTGTATTACTGCGCTGTGAGCG	126
TRA	Chr13p	NC_090938.1	268209830	268209893	Amme_TRAV_057|SP_exon|P|FOR|NO_RSS|	Amme_TRAV_057	SP_exon	P	FOR	NO_RSS	NE	NE	NE	NE							ATGTCGATTCCAGATCCGAAGGAGGCTTTATTTCCAAGTCTCATTCTATCGTGGCTTTTCCTG	63
TRA	Chr13p	NC_090938.1	268210032	268210314	Amme_TRAV_057|TRAV_exon|P|FOR|NO_RSS|	Amme_TRAV_057	TRAV_exon	P	FOR	NO_RSS	NE	NE	NE	NE	139			AAK50351.1	62.64	Ambystoma mexicanum	GAGCAGAAATGAGTAGCCAGGTTTCTCAGCCTTTAAGCCTCGAGTTCACAGAAGGAGACAGAGCGCAGATCCACTGTAACCACACAATCTGTGGATATGACCGTTTAATCTGGTATCAGCATCTCCCAGGTACATTTCCTGACCTTGTAATTTCAGGCGTTATAACCGCTCTCGACAACAAACGATTCTCGATGGCCATTGACAGGAAATCCTTGACCACAACGCTTTTTATTCGTGGAGTCAAAATTGGGGACGCTGCCGTGTACTACTGCGCTGTGAGGG	282
TRA	Chr13p	NC_090938.1	268359637	268359700	Amme_TRAV_056|SP_exon|F|FOR|	Amme_TRAV_056	SP_exon	F	FOR		E	E	E	NE							ATGTGTCTTGCAGAACTGAATAGGGTTTTAATTCCAGTTATCGTTCTGACATCTCTTTTCCTG	63
TRA	Chr13p	NC_090938.1	268359870	268360152	Amme_TRAV_056|TRAV_exon|F|FOR|	Amme_TRAV_056	TRAV_exon	F	FOR		E	E	E	NE	170			AAK50351.1	82.42	Ambystoma mexicanum	GTGCAGAGACGAGTAACCAGGTTTTTCAGCCTTCAATAATAGAATCTTCAGAAGGCGACACAGTGGAGATCAACTGTAATCACACCATCACCAACTCTGACATTTTGATCTGGTATCAGTTTCTGCCAGGTGGATTCCCAAATCTCTTGATTTGGGGGGTCAGCACTGCTGAAGACAAAGGGCGCTTTTCGATGGTCATTGACAGGAAAAGCTTGACCACCACCCTTCTTATCCGTGGAGCAGAAGCCGGTGATGCTGCCGTGTATTACTGCGCCGTGAGGG	282
TRA	Chr13p	NC_090938.1	268456573	268456636	Amme_TRAV_055|SP_exon|F|FOR|	Amme_TRAV_055	SP_exon	F	FOR		E	E	E	E							ATGTTTCCTGCAGAACTGAATGGGGTTTTAATACCAGTTATCATTCTGACATCTCTTCATCTA	63
TRA	Chr13p	NC_090938.1	268456726	268457008	Amme_TRAV_055|TRAV_exon|F|FOR|	Amme_TRAV_055	TRAV_exon	F	FOR		E	E	E	E	90			AAK50351.1	76.92	Ambystoma mexicanum	GTGCAGAGACCAATAACCAGGTTGTTCAGCCTTCAAAGGTAGAATTTCCAGAAGGAGACAGAGCAGAGATCCTTTGTAACCACACCATCGCCAGCTATAACATTTTGATCTGGTATCAGTTCCTGCCAGGAGGATTCCCAAATCTCTTGATTTCTGGGGTCAGCACTGCTGAAGACAAAGGACGCTTTTCGATGGTCATTGACAGGAAAAGCTTGACCACCACCCTTCTTATCCGTGGAGCAGAAGCTGGTGATGCTGCCGTGTATTACTGCGCCGTGAAGG	282
TRA	Chr13p	NC_090938.1	268682449	268682512	Amme_TRAV_054|SP_exon|F|FOR|	Amme_TRAV_054	SP_exon	F	FOR		E	E	E	E							ATGTTTCTTGCAGAACTGAATGGGGTTTTAATTCCAGTTATCGTTCTGACATCTCTTTTCCTA	63
TRA	Chr13p	NC_090938.1	268682655	268682937	Amme_TRAV_054|TRAV_exon|F|FOR|	Amme_TRAV_054	TRAV_exon	F	FOR		E	E	E	E	143			AAK50351.1	92.31	Ambystoma mexicanum	GTGCAGAGACCAGTAACCAAGTTATTCAGCCTTCAATGGTAGAATATTCAGAAGGAGACACCGTGGAGATCATTTGTAACCACACCTTCACCACCTCTGACATTTTGATCTGGTATCAGTTTCTGCCAGGGGGATTCCCAAATCTCTTGATTTCGGGGGTTACCACTGCTGAAGACAAAGGACGCTTTTCGATGGTCATTGACAGGAAAAGCTTGACCACCACCCTTCTTATCCGTGGAGCAGAAGCTGGTGATGCTGCCGTGTATTACTGCGCCGTGAGGG	282
TRA	Chr13p	NC_090938.1	268702200	268702263	Amme_TRAV_053|SP_exon|F|FOR|	Amme_TRAV_053	SP_exon	F	FOR		E	E	E	E							ATGTTTCTTGCAGAACTGAATGGGGTTTTAATTCCAGTTATCGTTCTGACATCTCTTTTCCTA	63
TRA	Chr13p	NC_090938.1	268702402	268702687	Amme_TRAV_053|TRAV_exon|F|FOR|	Amme_TRAV_053	TRAV_exon	F	FOR		E	E	E	E	139			AAK50351.1	89.13	Ambystoma mexicanum	CAGGTGCAGAGACCAGTAACCAGGTTATTCAGCCTTCAATGGTAGAATATTCAGAAGGAGACACCGTGGAGATCATGTGTAACCACACCTTCACCACCTCTAACATTTTGATCTGGTATCAGTTTCTGCCAGGGGGATTCCCAAATCTCTTGATTTCGGGGTTTACTACTGCTGAAGACAAAGGACGCTTTTCGATGGTCATTGACAGGAAAAGCTTGACCACCACCCTTCTTATCCGTGGAGCAGAAGCCAGTGATGCTGCCGTGTATTACTGCGCCGTGAGGG	285
TRA	Chr13p	NC_090938.1	268721364	268721427	Amme_TRAV_052|SP_exon|F|FOR|	Amme_TRAV_052	SP_exon	F	FOR		E	E	E	E							ATGTTTCTTGCAGAACTGAATGGGGTTTTAATTCCAGTTATCGTTCTGACATCTCTTTTCCTA	63
TRA	Chr13p	NC_090938.1	268721566	268721851	Amme_TRAV_052|TRAV_exon|F|FOR|	Amme_TRAV_052	TRAV_exon	F	FOR		E	E	E	E	139			AAK50351.1	90.22	Ambystoma mexicanum	CAGGTGCAGAGACCAGTAACCAGGTTATTCAGCCTTCAATGGTAGAATCTTCAGAAGGAGACACCGTGGAGATAATTTGTAACCACACCTTCACCACCTCTAACATTTTGATCTGGTATCAGTTTCTGCCAGGGGGATTCCCAAATCTCTTGATTTCGGGGGTTACCACTGCTGAAGACAAAGGACGCTTTTCGATGGTCATTGACAGGAAAAGCTTGACCACCACCCTTCTTATCCGTGGAGCAGAAGCCAGTGATGCTGCCGTGTATTACTGCGCAGTGAGGG	285
TRA	Chr13p	NC_090938.1	268740530	268740593	Amme_TRAV_051|SP_exon|F|FOR|	Amme_TRAV_051	SP_exon	F	FOR		E	E	E	E							ATGTTTCTTGCAGAACTGAATGGGGTTTTAATTCCAGTTATCGTTCTGACATCTCTTTTCCTA	63
TRA	Chr13p	NC_090938.1	268740732	268741017	Amme_TRAV_051|TRAV_exon|F|FOR|	Amme_TRAV_051	TRAV_exon	F	FOR		E	E	E	E	139			AAK50351.1	90.22	Ambystoma mexicanum	CAGGTGCAGAGACCAGTAACCAGGTTATTCAGCCTTCAATGGTAGAATCTTCAGAAGGAGACACCGTGGAGATAATTTGTAACCACACCTTCACCACCTCTAACATTTTGATCTGGTATCAGTTTCTGCCAGGGGGATTCCCAAATCTCTTGATTTCGGGGGTTACCACTGCTGAAGACAAAGGACGCTTTTCGATGGTCATTGACAGGAAAAGCTTGACCACCACCCTTCTTATCCGTGGAGCAGAAGCCAGTGATGCTGCCGTGTATTACTGCGCCGTGAGGG	285
TRA	Chr13p	NC_090938.1	268771469	268771532	Amme_TRAV_050|SP_exon|P|FOR|STOP_V|	Amme_TRAV_050	SP_exon	P	FOR	STOP_V	NE	NE	NE	NE							ATGTTTCTTGCAGAACTGAATGGGGTTTTAATTCCAGTTATCGTTCTGACATCTCTTTTCCTA	63
TRA	Chr13p	NC_090938.1	268771671	268771956	Amme_TRAV_050|TRAV_exon|P|FOR|STOP_V|	Amme_TRAV_050	TRAV_exon	P	FOR	STOP_V	NE	NE	NE	NE	139			AAK50351.1	84.78	Ambystoma mexicanum	CAGGTGCAGAGACCAGTAACCAGGTTATTCAGCCTTCAATGGCAGAATCTTCAGAAGGAGACACCGTGGAGATCATTTGTAACCACACCTTCACCACCTCTAACATGTTGATCTGGTATCAGTTTCTGCCAGGGTGATTCCCAAATCTCTTGATTTGGGGGGTCAGCACTGCTGAAGACAAAGGACGCTTTTCGATGGTCATTGACAGGAAAAGCTTGACCACCACCCTTCTTATCCGTGGAGCAGAAGCTGGTGATGCTGCCGTGTATTACTGCGCCGTGAGGG	285
TRA	Chr13p	NC_090938.1	269036010	269036091	Amme_TRAV_049|SP_exon|F|FOR|LI|	Amme_TRAV_049	SP_exon	F	FOR		E	E	E	E							ATGTCAGCTTTGCAAAAAGCCGAGTGGGAAGCAGCTCTTCGAAAGCGCTTTCTGCACCTGTACATTGGACTCTTTGTATGC	81
TRA	Chr13p	NC_090938.1	269038744	269039047	Amme_TRAV_049|TRAV_exon|F|FOR|LI|	Amme_TRAV_049	TRAV_exon	F	FOR		E	E	E	E	2652	long	LI	AAK50349.1	75.76	Ambystoma mexicanum	GCGTTGCTTTTGGTGATTTCGTGTTCCAGTTCCCGTCAGTTCTACATATCAGCGAGGCTCAGAATGGCACCGTCAGCTGCAATTTTACAACAGCCGATGGTAATCCAGATTTGTTCTGGTATGCGCAGAAACCGAACCAACCTCCTCACAGGCTCCTCCATGTTGCCAAGTACCGTACTGAGGACAACTTGGCCCAGCAAGGTGTTTCTGCCGTGTTAGACTGGGAGCGGAAACTTGTTTCATTGCAAGTTTCTCGGGCGAGCCTCGAGGATGAGGGCGTTGTGTATTACTGTGCTCTGAGGC	303
TRA	Chr13p	NC_090938.1	269137907	269137949	Amme_TRAV_048|SP_exon|F|FOR|LI|	Amme_TRAV_048	SP_exon	F	FOR		E	E	E	E							ATGCGTTCTCTGCACCTGTGCATCGCAATCTTTTTATTATTT	42
TRA	Chr13p	NC_090938.1	269140433	269140736	Amme_TRAV_048|TRAV_exon|F|FOR|LI|	Amme_TRAV_048	TRAV_exon	F	FOR		E	E	E	E	2483	long	LI	AAK50349.1	97.22	Ambystoma mexicanum	GTGTTACTTTTGAAGATTCAGTTTTCCAGTTCCCATCAGTTCTACATATCAGCGAGGCACAGAATGGCACCGTCAGCTGCAATTTTACAACAGCCGATAGTAACCCATATCTGTTCTGGTATGCGCAGAAACCGAACCAACCTCCTCACAGGCTCCTCCATGTTGCCAAGTACCAGCCTGAGGACAACTTGGCCCAGCAAGGTGTTTCTGCCGAATTAGACTGGAATCGGAAACTTGTTTCATTGCAGGTTTCTCGGGCGAGCCTCGAGGATGAGGGCGTTGTGTATTACTGTGCTCTGAGGC	303
TRA	Chr13p	NC_090938.1	269525625	269525664	Amme_TRAV_047|SP_exon|F|FOR|LI|	Amme_TRAV_047	SP_exon	F	FOR		E	E	E	E							ATGTGTTTGCTGCACCTGTACGTTGGACTCTTTCTACTT	39
TRA	Chr13p	NC_090938.1	269526882	269527185	Amme_TRAV_047|TRAV_exon|F|FOR|LI|	Amme_TRAV_047	TRAV_exon	F	FOR		E	E	E	E	1217	long	LI	AAK50349.1	79.77	Ambystoma mexicanum	ATGGTGCGTTTGGCAATTCTGTTTCCCAGTTCCCGTCGGTACTACATATTGGAGAAGCACGGAGCGGTACCATAACCTGCAACTTCACAACATCTAGTACTAACCCAGATCTGTTTTGGTATGCACAGCCCCAGAACCAACCACCTCACAAGCTCCTCCGTGTTGATATCTACCAGCCTGAGGACAAGTTGGCCCAGCAAGGGGTTTCTGCCGTGTTAGACTGGGACCGGAAACTTGTTTCGTTAGAGGTGTCTCGGGCGAGCCTCGACGATGACGGAGTTGTCTATTACTGTGCTCTGAGGC	303
TRA	Chr13p	NC_090938.1	269605208	269605247	Amme_TRAV_046|SP_exon|F|FOR|LI|	Amme_TRAV_046	SP_exon	F	FOR		E	E	E	NE							ATGTGTTCGCTGCAGCTGTACGTCGGTCTCTTTATACTT	39
TRA	Chr13p	NC_090938.1	269608114	269608417	Amme_TRAV_046|TRAV_exon|F|FOR|LI|	Amme_TRAV_046	TRAV_exon	F	FOR		E	E	E	NE	2867	long	LI	AAK50349.1	62.63	Ambystoma mexicanum	ATGTTGCGTTTGGCAATTCTGTTTCCCAGTTCCCGTCGGTACTGCATATTGGAGAAGCACGGAGCGGTACCATAACCTGCAACTTCACAACATCTAGTACTAACTCTGATCTGTTTTGGTATGCACAGCCCCAGAACCAACCACCTCACAAGCTCCTCCGTGTTGCCAAGTACCAGCCTGAGGACAAGTTGGCCCAGCAAGGGGTTTCTGCCGTGTTAGACTGGGACCGGCAACTTGTTTCGTTAGAGGTGTCTCGGGCGAGCCTCGACGATGACGGAGTTGTCTATTACTGTGCTCTGAGGC	303
TRA	Chr13p	NC_090938.1	269701742	269701805	Amme_TRAV_045|SP_exon|P|FOR|STOP_V|	Amme_TRAV_045	SP_exon	P	FOR	STOP_V	NE	NE	NE	NE							ATGCACAGGCGTGAGCGAGGAGAGACCCTTCTTTGGAATCTGTTCGTGCTTTCCTTTTCTTTT	63
TRA	Chr13p	NC_090938.1	269701927	269702218	Amme_TRAV_045|TRAV_exon|P|FOR|STOP_V|	Amme_TRAV_045	TRAV_exon	P	FOR	STOP_V	NE	NE	NE	NE	122			KAJ1196202.1	38.84	Pleurodeles waltl	GTGCTGGGAGCAAAGATAAGGTGTCACAGCTATCAACAATTAAATCCAGAGAGGGGGAAAGTGTGGACATCTCATGCAACTTCAGCATAACTAACTCTGGTCTTCTGATCTGGTATCGACATCTCCCCGGACTCTATCCAGAGAGTATTATTTCTGCCTACAGTTCTTCGAGGGATGATGGCGCCTATGCAATGACCTTTCACCAAGCTAACCTGACCATTTTCCTGGCTATCAAACGTCCTAGCGTGGAAGATGCAGGCGTGTATTAATGTGCTTACTGTGCTGTGGGGG	291
TRA	Chr13p	NC_090938.1	270384367	270384403	Amme_TRAV_044|SP_exon|F|FOR|LI|	Amme_TRAV_044	SP_exon	F	FOR		E	E	E	E							ATGTCAGTGCTCGCCCTCATCATTTCAACACTGCCA	36
TRA	Chr13p	NC_090938.1	270384675	270384955	Amme_TRAV_044|TRAV_exon|F|FOR|LI|	Amme_TRAV_044	TRAV_exon	F	FOR		E	E	E	E	272			MEE6511640.1	52.17	Ascaphus truei	GTGTTCTGGGGCAGTACAAAGTCTTGCAGGCTGAAAATATGTTTGCTGCTGAAGGGGGTCCTGTTCAGTTAAACTGCAGCTACGAGGGGTCAGAGTACAGCCTGCAGTGGTATAAGCAGGGCTTTGGCAGACCACCCGAACATATCCTGACACGGAGCACCAGTGGCATCAGTCAGGACGGGGAAGTCACAATGGTGTTGCAAACAGAGAACAAACACACATCCCTGCGCCTGAGCCGCACCAAAATGCATGACTCCGGACTCTATTACTGCGCAATGGA	280
TRA	Chr13p	NC_090938.1	270396467	270396503	Amme_TRAV_043|SP_exon|F|FOR|	Amme_TRAV_043	SP_exon	F	FOR		E	E	E	E							ATGTCTGTGCTCGCCCTCATCATTTTAACACTGCCA	36
TRA	Chr13p	NC_090938.1	270396775	270397055	Amme_TRAV_043|TRAV_exon|F|FOR|	Amme_TRAV_043	TRAV_exon	F	FOR		E	E	E	E	272			MEE6511640.1	52.17	Ascaphus truei	GTGTTCTGGGGCAGTACAAAGTCTTGCAGGCTGAAAATATGTTTGTTGCTGAAGGGGGCCCTGTTCAGTTAAACTGCAGCTACGAGGGGTCGGAGTACACCCTGCAGTGGTATAAGCAGGGCTATGGCAGACCACCCGAACATATCGTGACACGGAGCACCAGTGGCATCAGTCAGGAGGGGGAAGTCACAATGGTGTTGCAAACAGAGAACAAACACACATCCCTGCAACTGAGCCGCACCAATATGCATGACTCCGGACTCTATTACTGCGCAATGGA	280
TRA	Chr13p	NC_090938.1	270429674	270429710	Amme_TRAV_042|SP_exon|F|FOR|	Amme_TRAV_042	SP_exon	F	FOR		E	E	E	NE							ATGTCTGTGCTCGCCCTCATCATTTCAACGCTGCCA	36
TRA	Chr13p	NC_090938.1	270429972	270430252	Amme_TRAV_042|TRAV_exon|F|FOR|	Amme_TRAV_042	TRAV_exon	F	FOR		E	E	E	NE	262			MEE6511640.1	54.35	Ascaphus truei	GTGTTCTGGGGCAGTACAAAGTCTTGCAGGCTGAAAATATGTTTGTTGCTGAAGGGGGTCCTGTTCAGTTAAACTGCAGCTACGAGGGGTCGGAGTACAGCCTGCAGTGGTATAAGCAGGGCTATGGCAGACCACCAGAACATATCCTGACACGGAGCACGAGTGGCATCAGTCAGGAGAGGGAAATCACAATGGTGTTGCAAACAGAGAACAAACACACATCCCTGCACCTGAGCCGCACGAATATGCATGACTCAGGACTATATTACTGCGCAATGGA	280
TRA	Chr13p	NC_090938.1	270707540	270707603	Amme_TRAV_041|SP_exon|F|FOR|	Amme_TRAV_041	SP_exon	F	FOR		E	E	E	E							ATGCGGAGGAGGGGAGCAGGAGAAAGGCTACTTTGGAATCTACTTCTACTTTTATTTTCTTTG	63
TRA	Chr13p	NC_090938.1	270707765	270708047	Amme_TRAV_041|TRAV_exon|F|FOR|	Amme_TRAV_041	TRAV_exon	F	FOR		E	E	E	E	162			MEE6511640.1	35.87	Ascaphus truei	GTGCAGAGAGCAAAGATCAGGTGTCACAGCTATCACAAATGAAATCAAGAGAGGGCGAAAGTGTGGAAATCTCATGCAACTTTAGCATAGCTAACCCCGGTCTTCTGATCTGGTATCGACATCTCCCCGAACTCTATCCAGAGAGCATTATTTCTGCCTACCGGGCTTCGAGGAATGATGGCGCTTATGCAATGACCTTTCACCAAGCTAACCTGACCATTTTCCTGGCTATCAAACGTCCTACCGTGGGAGATTCTGGCGTGTATTACTGTGCTGTGGGGG	282
TRA	Chr13p	NC_090938.1	271102602	271102847	Amme_TRAV_061|TRAV_exon|P|FOR|NO_SP;STOP_V|	Amme_TRAV_061	TRAV_exon	P	FOR	NO_SP;STOP_V	NE	NE	NE	NE				MEE6511640.1	49.37	Ascaphus truei	AGCCTTGCTGTTGTTGAAGGAGACCCAATTCAGTTAAACTGCAGCTACGAGAGAATGGAGTACAGCCTGTAGTGGTATAAACATGAGTCTGGCAGACCACCACAGCATATCTTGTCACGGAGCACCAGTGGTTACAGCCATGAAGGGGAAGTCAGCATGTTGCTGCAAACAGACAATAAACACACCTCCCTGCACCTGAGTCGCACGTGATTGCACGACTCTGCATTGTGATATTGTGCAATGGA	245
TRA	Chr13p	NC_090938.1	271221619	271221664	Amme_TRAV_040|SP_exon|F|FOR|	Amme_TRAV_040	SP_exon	F	FOR		E	E	NE	NE							ATGGCTCACTCTTCACTATCGTTGACTTTTCTTCTTTTGGCAATA	45
TRA	Chr13p	NC_090938.1	271222012	271222294	Amme_TRAV_040|TRAV_exon|F|FOR|	Amme_TRAV_040	TRAV_exon	F	FOR		E	E	NE	NE	348			AAK50351.1	94.38	Ambystoma mexicanum	GCAACAATTGGGCACAGACGATCTCCCAGAATCCCTTGGTCATTACTATCATTCAAGGAAGTGAACTGTTCCTGAATTGCACCTACACAGTTTCGGGATACCCTTATCTATTCTGGTATGTTCAGCTCCGTGGTGAAGCCCCCGAGCTCCTGCTGAATAGCCTGGTCCACGAGGAGAGGAAGGGATTCAGAGTCAGAGAAGAAAAGGACTCCTCCTCCTTTCACCTGACGAAGGCAATCATCAGTGTTGAAGATTCCGGACTGTACCTGTGTGCTGTGAGGG	282
TRA	Chr13p	NC_090938.1	271273261	271273306	Amme_TRAV_039|SP_exon|F|FOR|LI|	Amme_TRAV_039	SP_exon	F	FOR		E	E	E	E							ATGGCTTCTTCTTCAGTCTCGCCGGCCATCCTCCTCTTCATAATA	45
TRA	Chr13p	NC_090938.1	271274154	271274436	Amme_TRAV_039|TRAV_exon|F|FOR|LI|	Amme_TRAV_039	TRAV_exon	F	FOR		E	E	E	E	848	long	LI	AAK50350.1	98.91	Ambystoma mexicanum	GTACAAGTCGGTCGCAGTCGGTGTCCCAGTCTCCCATGAACTTAACCGTTTCAGAGGGAAGCGAGCTGCTCCTGAACTGCACATACACGTATAAAGGGACTGCGTATCTGTTCTGGTATGTCCAGCTGCCCGGTGATGCTCCCCAGCTCCTGTTGCAGGACCTTGGCCAGGTTTCGAGGAAGGACTTTACTGCCAATCACGATAAAGGGAAGTTATCATTCCACCTAAGGAAGGCGGCCAGCAGAGTGGAAGATTCGGGGATATACCTGTGTGCCATGAGGG	282
TRA	Chr13p	NC_090938.1	272204722	272205004	Amme_TRAV_038|TRAV_exon|P|FOR|NO_SP|	Amme_TRAV_038	TRAV_exon	P	FOR	NO_SP	E	NE	NE	NE				AAK50350.1	95.6	Ambystoma mexicanum	GTAAAAGTCGGTCGCAGTCCGTGTCCCAGTCTCCCATGAACTTAACCGTTTCAGAGGGAAGCGAGCTGCTCCTGAACTGCACATACACGTATAAAGGGACTGCGTATCTGTTCTGGTATATCCAGCTGCCCGGTGATGCTCCCCAGCTCCTGTTGCAGGACCTTGTCCAGGTGTCGAGGAAGGGCTTCACTGCCAATCACGATAAAGGGAAGTTATCATTCCACCTAAGGAAGGCGGCCAGCAGAGTGGAAGATTCTGGGATATACCTGTGTGCCATGAGGG	282
TRA	Chr13p	NC_090938.1	272376148	272376193	Amme_TRAV_037|SP_exon|F|FOR|LI|	Amme_TRAV_037	SP_exon	F	FOR		E	E	E	E							ATGGCTTCTACTTCGCTCTCATTGGCTTTCCTGCTCATAGTAATA	45
TRA	Chr13p	NC_090938.1	272377323	272377608	Amme_TRAV_037|TRAV_exon|F|FOR|LI|	Amme_TRAV_037	TRAV_exon	F	FOR		E	E	E	E	1130	long	LI	AAK50353.1	100	Ambystoma mexicanum	GTCAAAGCCAGGAGCAGTCTGTGTTCCAGTCTCCGGAGAGCATGACTGTCTTAGAGGGAAGCCAAGTACTCCTGAACTGCACTTATAAGATGTCAGTGCCTCCCTACCTCTTCTGGTACAAACAGCTCACAGATGAAGCTCCTCAACTGCTCCTTCAAGAACTGGGCAGTGAGGAGGAGGAGACGGAGTTTACAGCCAGGCACAATAAGACAGCATACTCGTACCACCTGAAGAAGGAGAGAATTGCAGAGGGTGATTCTGGGCTGTACCTATGTGCTCTGAGGG	285
TRA	Chr13p	NC_090938.1	272753224	272753287	Amme_TRAV_036|SP_exon|F|FOR|	Amme_TRAV_036	SP_exon	F	FOR		E	E	NE	NE							ATGTTTCTTGCAGAACTGAATGGGGTTTTAATTCCAGTTATCGTTCTGACATCTCTTTTCCTA	63
TRA	Chr13p	NC_090938.1	272753430	272753712	Amme_TRAV_036|TRAV_exon|F|FOR|	Amme_TRAV_036	TRAV_exon	F	FOR		E	E	NE	NE	143			AAK50351.1	92.31	Ambystoma mexicanum	GTGCAGAGACCAGTAACCAAGTTATTCAGCCTTCAATGGTAGAATATTCAGAAGGAGACACCGTGGAGATCATTTGTAACCACACCTTCACCACCTCTGACATTTTGATCTGGTATCAGTTTCTGCCAGGGGGATTCCCAAATCTCTTGATTTCGGGGGTTACCACTGCTGAAGACAAAGGACGCTTTTCGATGGTCATTGACAGGAAAAGCTTGACCACCACCCTTCTTATCCGTGGAGCAGAAGCTGGTGATGCTGCCGTGTATTACTGCGCCGTGAGGG	282
TRA	Chr13p	NC_090938.1	272772981	272773044	Amme_TRAV_035|SP_exon|P|FOR|STOP_V:FS_V|	Amme_TRAV_035	SP_exon	P	FOR	STOP_V:FS_V	E	NE	NE	NE							ATGTTTCTTGCAGAACTGAATGGGGTTTTAATTCCAGTTATCGTTCTGACATCTCTTTTCCTA	63
TRA	Chr13p	NC_090938.1	272773186	272773466	Amme_TRAV_035|TRAV_exon|P|FOR|STOP_V;FS_V|	Amme_TRAV_035	TRAV_exon	P	FOR	STOP_V;FS_V	E	NE	NE	NE	142			AAK50351.1	83.58	Ambystoma mexicanum	GTGCAGAGACCAGTAACCAGGTTATTCAGCCTTCAATGGTAGAATATTCAGAAGGAGACACCGTGGAGATCATGTGTAAACACCTTCACCACCTCTAACATTTTGATCTGGTATCAGTTTCTGCCAGGGGGATTCCCAAATCTCTTGATTTCGGGGTTTACCACTGCTGAAGACAAAGGACGCTTTTCGATGGTCATTGACAGGAAAAGCTTGACCACCACCCTTCTTATCCGTGGAGCAGAAGCCAGTGATGCTGCCGTGTATTACTGCGCCGTGAGGG	280
TRA	Chr13p	NC_090938.1	272792140	272792203	Amme_TRAV_034|SP_exon|F|FOR	Amme_TRAV_034	SP_exon	F	FOR		E	E	E	E							ATGTTTCTTGCAGAACTGAATGGGGTTTTAATTCCAGTTATCGTTCTGACATCTCTTTTCCTA	63
TRA	Chr13p	NC_090938.1	272792342	272792627	Amme_TRAV_034|TRAV_exon|F|FOR	Amme_TRAV_034	TRAV_exon	F	FOR		E	E	E	E	139			AAK50351.1	90.22	Ambystoma mexicanum	CAGGTGCAGAGACCAGTAACCAGGTTATTCAGCCTTCAATGGTAGAATCTTCAGAAGGAGACACCGTGGAGATAATTTGTAACCACACCTTCACCACCTCTAACATTTTGATCTGGTATCAGTTTCTGCCAGGGGGATTCCCAAATCTCTTGATTTCGGGGGTTACCACTGCTGAAGACAAAGGACGCTTTTCGATGGTCATTGACAGGAAAAGCTTGACCACCACCCTTCTTATCCGTGGAGCAGAAGCCAGTGATGCTGCCGTGTATTACTGCGCCGTGAGGG	285
TRA	Chr13p	NC_090938.1	272811264	272811327	Amme_TRAV_033|SP_exon|F|FOR|	Amme_TRAV_033	SP_exon	F	FOR		E	E	E	E							ATGTTTCTTGCAGAACTGAATGGGGTTTTAATTCCAGTTATCGTTCTGACATCTCTTTTCCTA	63
TRA	Chr13p	NC_090938.1	272811466	272811751	Amme_TRAV_033|TRAV_exon|F|FOR|	Amme_TRAV_033	TRAV_exon	F	FOR		E	E	E	E	139			AAK50351.1	90.22	Ambystoma mexicanum	CAGGTGCAGAGACCAGTAACCAGGTTATTCAGCCTTCAATGGTAGAATCTTCAGAAGGAGACACCGTGGAGATAATTTGTAACCACACCTTCACCACCTCTAACATTTTGATCTGGTATCAGTTTCTGCCAGGGGGATTCCCAAATCTCTTGATTTCGGGGGTTACCACTGCTGAAGACAAAGGACGCTTTTCGATGGTCATTGACAGGAAAAGCTTGACCACCACCCTTCTTATCCGTGGAGCAGAAGCCAGTGATGCTGCCGTGTATTACTGCGCCGTGAGGG	285
TRA	Chr13p	NC_090938.1	272842133	272842196	Amme_TRAV_032|SP_exon|P|FOR|STOP_V|	Amme_TRAV_032	SP_exon	P	FOR	STOP_V	E	NE	NE	NE							ATGTTTCTTGCAGAACTGAATGGGGTTTTAATTCCAGTTATCGTTCTGACATCTCTTTTCCTA	63
TRA	Chr13p	NC_090938.1	272842335	272842620	Amme_TRAV_032|TRAV_exon|P|FOR|STOP_V|	Amme_TRAV_032	TRAV_exon	P	FOR	STOP_V	E	NE	NE	NE	139			AAK50351.1	85.87	Ambystoma mexicanum	CAGGTGCAGAGACCAGTAACCAGGTTATTCAGCCTTCAATGGTAGAATCTTCAGAAGGAGACACCGTGGAGATCATTTGTAACCACACCTTCACCACCTCTAACATGTTGATCTGGTATCAGTTTCTGCCAGGGTGATTCCCAAATCTCTTGATTTGGGGGGTCAGCACTGCTGAAGACAAAGGACGCTTTTCGATGGTCATTGACAGGAAAAGCTTGACCACCACCCTTCTTATCCGTGGAGCAGAAGCTGGTGATGCTGCCGTGTATTACTGCGCCGTGAGGG	285
TRA	Chr13p	NC_090938.1	273099389	273099470	Amme_TRAV_031|SP_exon|F|FOR|LI|	Amme_TRAV_031	SP_exon	F	FOR		E	E	E	E							ATGTCAGCTTTGCAAAAAGCCGAGTGGGAAGCAGCTCTTCGAAAGCGCTTTCTGCACCTGTACATTGGACTCTTTGTATGC	81
TRA	Chr13p	NC_090938.1	273102123	273102426	Amme_TRAV_031|TRAV_exon|F|FOR|LI|	Amme_TRAV_031	TRAV_exon	F	FOR		E	E	E	E	2653	long	LI	AAK50349.1	75.76	Ambystoma mexicanum	GCGTTGCTTTTGGTGATTTCGTGTTCCAGTTCCCGTCAGTTCTACATATCAGCGAGGCTCAGAATGGCACCGTCAGCTGCAATTTTACAACAGCCGATGGTAATCCAGATTTGTTCTGGTATGCGCAGAAACCGAACCAACCTCCTCACAGGCTCCTCCATGTTGCCAAGTACCGTACTGAGGACAACTTGGCCCAGCAAGGTGTTTCTGCCGTGTTAGACTGGGAGCGGAAACTTGTTTCATTGCAAGTTTCTCGGGCGAGCCTCGAGGATGAGGGCGTTGTGTATTACTGTGCTCTGAGGC	303
TRA	Chr13p	NC_090938.1	273218601	273218643	Amme_TRAV_030|SP_exon|F|FOR|	Amme_TRAV_030	SP_exon	F	FOR		E	E	E	E							ATGCGTTCTCTGCACCTGTGCATCGCAATCTTTTTATTATTT	42
TRA	Chr13p	NC_090938.1	273221127	273221430	Amme_TRAV_030|TRAV_exon|F|FOR|	Amme_TRAV_030	TRAV_exon	F	FOR		E	E	E	E	2484	long	LI	AAK50349.1	97.22	Ambystoma mexicanum	GTGTTACTTTTGAAGATTCAGTTTTCCAGTTCCCATCAGTTCTACATATCAGCGAGGCACAGAATGGCACCGTCAGCTGCAATTTTACAACAGCCGATAGTAACCCATATCTGTTCTGGTATGCGCAGAAACCGAACCAACCTCCTCACAGGCTCCTCCATGTTGCCAAGTACCAGCCTGAGGACAACTTGGCCCAGCAAGGTGTTTCTGCCGAATTAGACTGGAATCGGAAACTTGTTTCATTGCAGGTTTCTCGGGCGAGCCTCGAGGATGAGGGCGTTGTGTATTACTGTGCTCTGAGGC	303
TRA	Chr13p	NC_090938.1	273579016	273579055	Amme_TRAV_029|SP_exon|F|FOR|LI|	Amme_TRAV_029	SP_exon	F	FOR		E	E	E	E							ATGTGTTTACTGCACCTTTACGTTGGACTCTTTGTACTT	39
TRA	Chr13p	NC_090938.1	273580273	273580576	Amme_TRAV_029|TRAV_exon|F|FOR|LI|	Amme_TRAV_029	TRAV_exon	F	FOR		E	E	E	E	1218	long	LI	AAK50349.1	60.61	Ambystoma mexicanum	ATGTTGCGTTTGGAAATTCTGTTTCCCAGTTCCCGTCGGTACTGCATATTGGAGAAGCACGGAGCGGTACCATAACCTGCAACTTCACAACATCTAGTACTAACCCAGTTCTGTTTTGGTATGCACATCCCCAGAACCAACCACCTCACAAGCTCCTCCGTGTTGATGTCTACCAGCCTGAGGACAAGTTGGCCCAGCAAGGGGTTTCTGCCGTGTTAGACTGGGACCGGAAACTTGTTTCGTTAGAGGTGTCTCGGGCGAGCCTCGACGATGACGGAGTTGTCTATTACTGTGCTCTGAGGC	303
TRA	Chr13p	NC_090938.1	273660041	273660080	Amme_TRAV_028|SP_exon|F|FOR|LI|	Amme_TRAV_028	SP_exon	F	FOR		E	E	E	E							ATGTGTTCGCTGCAGCTGTACGTCGGTCTCTTTATACTT	39
TRA	Chr13p	NC_090938.1	273663174	273663477	Amme_TRAV_028|TRAV_exon|F|FOR|LI|	Amme_TRAV_028	TRAV_exon	F	FOR		E	E	E	E	3094	long	LI	AAK50349.1	64.65	Ambystoma mexicanum	ATGTTGCGTTTGGAAATTCTGTTTCCCAGTTCCCGTCGGTACTGCATATTGGAGAAGCACGGAGCGGTACCATAACCTGCAACTTCACAACATCTAGTACTAACCCAGATCTGTTTTGGTATGCACAGCCCCAGAACCAACCACCTCACAAGCTCCTCCATGTTGCTATGTACCAGCCTGAGGACAAGTTGGCCCAGCAAGGTGTTTCTGCCGTGTTAGACTGGGACCGGAAACTTGTTTCGTTAGAGGTCTCTCGGGCGAGCCTCGACGATGACGGAGTTGTCTATTACTGTGCTCTGAGGC	303
TRA	Chr13p	NC_090938.1	273769484	273769547	Amme_TRAV_027|SP_exon|P|FOR|STOP_V|	Amme_TRAV_027	SP_exon	P	FOR	STOP_V	NE	NE	NE	NE							ATGCACAGGCGTGAGCGAGGAGAGACCCTTCTTTGGAATCTGTTCGTGCTTTCCTTTTCTTTT	63
TRA	Chr13p	NC_090938.1	273769669	273769960	Amme_TRAV_027|TRAV_exon|P|FOR|STOP_V|	Amme_TRAV_027	TRAV_exon	P	FOR	STOP_V	E	NE	NE	NE	122			KAJ1196202.1	36.84	Pleurodeles waltl	GTGCTGGGAGCAAAGATAAGGTGTCACAGCTATCAACAATTAAATCCAGAGAGGGGGAAAGTGTGGACATCTCATGCAACTTCAGCATAACTAACTCTGGTCTTCTGATCTGGTATCGACATCTCCCCGGACTCTATCCAGAGAGTATTATTTCTGCCTACAGTTCTTCGAGGGATGATGGCGCCTATGCAATGACCTTTCACCAAGCTAACCTGACCATTTTCCTGGCTATCAAACGTCCTAGCGTGGAAGATGCAGGCGTGTATTAATGTGCTTACTGTGCTGTGGGGG	291
TRA	Chr13p	NC_090938.1	274454531	274454567	Amme_TRAV_026|SP_exon|F|FOR|	Amme_TRAV_026	SP_exon	F	FOR		E	E	E	E							ATGTCAGTGCTCGCCCTCATCATTTCAACACTGCCA	36
TRA	Chr13p	NC_090938.1	274454839	274455119	Amme_TRAV_026|TRAV_exon|F|FOR|	Amme_TRAV_026	TRAV_exon	F	FOR		E	E	E	E	272			MEE6511640.1	53.26	Ascaphus truei	GTGTTCTGGGGCAGTACAAAGTCTTGCAGGCTGAAAATATGTTTGTTGCTGAAGGGGGTCCTGTTCAGTTAAACTGCAGCTACGAGGGGTCAGAGTACAGCCTGCAGTGGTATAAGCAGGGCTTTGGCAGACCACCCGAACATATCCTGACACGGAGAACGAGTGGCATCAGTCAGGAGGGGGAAGTCACAATGGTGTTGCAAACAGAGAACAAACACACATCCCTGCGCCTGAGCCGCACCAAAATGCATGACTCCGGACTCTATTACTGCGCAATGGA	280
TRA	Chr13p	NC_090938.1	274502476	274502512	Amme_TRAV_025|SP_exon|F|FOR	Amme_TRAV_025	SP_exon	P	FOR		NE	NE	NE	NE							ATGTCAGTGCTCGCCCTCATCATTTCAATACTGCCA	36
TRA	Chr13p	NC_090938.1	274502784	274503064	Amme_TRAV_025|TRAV_exon|F|FOR	Amme_TRAV_025	TRAV_exon	P	FOR	SP_NE	E	E	E	NE	272			MEE6511640.1	53.26	Ascaphus truei	GTGTTCTGGGGCAGTACAAAGTCTTGCAGGCTGAAAATATGTTTGTTGCTGAAGGGGGTCCTGTTCAGTTAAACTGCAGCTACGAGGGGTCGGAGTACACCCTGCAGTGGTATAAGCAGGGCTATGGCAGACCACCCGAACATATCCTGACACGGAGCACCAGTGGCATCAGTCAGGAGGGGGAAGTCACAATGGTGTTGCAAACAGAGAACAAACACACATCCCTGCGCCTGAGCCGCACCAAAATGCATGACTCCGGACTCTATTACTGCGCAATGGA	280
TRA	Chr13p	NC_090938.1	274533884	274533920	Amme_TRAV_024|SP_exon|F|FOR|	Amme_TRAV_024	SP_exon	F	FOR		E	E	E	E							ATGTCAGTGCTCGCCCTCATCATTTCAATACTGCCA	36
TRA	Chr13p	NC_090938.1	274534192	274534472	Amme_TRAV_024|TRAV_exon|F|FOR|	Amme_TRAV_024	TRAV_exon	F	FOR		E	E	E	E	272			MEE6511640.1	54.35	Ascaphus truei	GTGTTCTGGGGCAGTACAAAGTCTTGCAGGCTGAAAATATGTTTGTTGCTGAAGGGGGTCCTGTTCAGTTAAACTGCAGCTACGAGGGGTCGGAGTACAGCCTGCAGTGGTATAAGCAGGGCTATGGCAGACCACCAGAACATATCCTGACACGGAGCACGAGTGGCATCAGTCAGGAGAGGGAAATCACAATGGTGTTGCAAACAGAGAACAAACACACATCCCTGCACCTGAGCCGCACGAATATGCATGACTCAGGACTATATTACTGCGCAATGGA	280
TRA	Chr13p	NC_090938.1	274775772	274775835	Amme_TRAV_023|SP_exon|F|FOR|	Amme_TRAV_023	SP_exon	F	FOR		E	E	E	E							ATGCGGAGGAGGGGAGCAGGAGAAAGGCTACTTTGGAATCTACTTCTACTTTTATTTTCTTTG	63
TRA	Chr13p	NC_090938.1	274775997	274776279	Amme_TRAV_023|TRAV_exon|F|FOR|	Amme_TRAV_023	TRAV_exon	F	FOR		E	E	E	E	162			MEE6511640.1	35.87	Ascaphus truei	GTGCAGAGAGCAAAGATCAGGTGTCACAGCTATCACAAATGAAATCAAGAGAGGGCGAAAGTGTGGAAATCTCATGCAACTTTAGCATAGCTAACCCCGGTCTTCTGATCTGGTATCGACATCTCCCCGAACTCTATCCAGAGAGCATTATTTCTGCCTACCGGGCTTCGAGGAATGATGGCGCTTATGCAATGACCTTTCACCAAGCTAACCTGACCATTTTCCTGGCTATCAAACGTCCTACCGTGGGAGATTCTGGCGTGTATTACTGTGCTGTGGGGG	282
TRA	Chr13p	NC_090938.1	275193722	275193948	Amme_TRAV_022|TRAV_exon|P|FOR|NO_SP;STOP_V|	Amme_TRAV_022	TRAV_exon	P	FOR	NO_SP;STOP_V	NE	NE	NE	NE				MEE6511640.1	52.7	Ascaphus truei	GAGACCCAATTCAGTTAAACTGCAGCTACGAGAGAACGGAGTACAGCCTGCAGTGGTATAAACATGAGTCTGGCAGACCACCACAGCATATCTTGTCACGGAGCACCAGTGGTTACAGCCATGAAGGGGAAGTCAGCATGTTGCTGCAAACAGACAATAAACACACTTCCCTGCACCTGAGTCGCACGTGATTGCACGACTCTGCATTGTGATATTGTGCAATGGA	226
TRA	Chr13p	NC_090938.1	275289591	275289636	Amme_TRAV_021|SP_exon|F|FOR|	Amme_TRAV_021	SP_exon	F	FOR		E	E	E	E							ATGGCTCACTCTTCACTATCGTTGACTTTTCTTCTTTTGGCAATA	45
TRA	Chr13p	NC_090938.1	275289984	275290266	Amme_TRAV_021|TRAV_exon|F|FOR|	Amme_TRAV_021	TRAV_exon	F	FOR		E	E	E	E	348			AAK50352.1	94.38	Ambystoma mexicanum	GCAACAATTGGGCACAGACGATCTCCCAGAATCCCTTGGTCATTACTATCATTCAAGGAAGTGAACTGTTCCTGAATTGCACCTACACAGTTTCGGGATACCCTTATCTATTCTGGTATGTTCAGCTCCGTGGTGAAGCCCCCGAGCTCCTGCTGAATAGCCTGGTCCACGAGGAGAGGAAGGGATTCAGAGTCAGAGAAGAAAAGGACTCCTCCTCCTTTCACCTGACGAAGGCAATCATCAGTGTTGAAGATTCCGGACTGTACCTGTGTGCTGTGAGGG	282
TRA	Chr13p	NC_090938.1	275322540	275322585	Amme_TRAV_020|SP_exon|F|FOR|	Amme_TRAV_020	SP_exon	F	FOR		E	E	E	E							ATGGCTTCTTCTTCAGTCTCGCCGGCCATCCTCCTCTTCATAATA	45
TRA	Chr13p	NC_090938.1	275323436	275323718	Amme_TRAV_020|TRAV_exon|F|FOR|	Amme_TRAV_020	TRAV_exon	F	FOR		E	E	E	E	851	long	LI	AAK50350.1	98.91	Ambystoma mexicanum	GTACAAGTCGGTCGCAGTCGGTGTCCCAGTCTCCCATGAACTTAACCGTTTCAGAGGGAAGCGAGCTGCTCCTGAACTGCACATACACGTATAAAGGGACTGCGTATCTGTTCTGGTATGTCCAGCTGCCCGGTGATGCTCCCCAGCTCCTGTTGCAGGACCTTGGCCAGGTTTCGAGGAAGGACTTTACTGCCAATCACGATAAAGGGAAGTTATCATTCCACCTAAGGAAGGCGGCCAGCAGAGTGGAAGATTCGGGGATATACCTGTGTGCCATGAGGG	282
TRA	Chr13p	NC_090938.1	276378453	276378498	Amme_TRAV_019|SP_exon|F|FOR|	Amme_TRAV_019	SP_exon	F	FOR		E	E	E	E							ATGGCTTCTACTTCGCTCTCATTGGCTTTCCTGCTCATAGTAATA	45
TRA	Chr13p	NC_090938.1	276379628	276379913	Amme_TRAV_019|TRAV_exon|F|FOR|	Amme_TRAV_019	TRAV_exon	F	FOR		E	E	E	E	1130	long	LI	AAK50353.1	100	Ambystoma mexicanum	GTCAAAGCCAGGAGCAGTCTGTGTTCCAGTCTCCGGAGAGCATGACTGTCTTAGAGGGAAGCCAAGTACTCCTGAACTGCACTTATAAGATGTCAGTGCCTCCCTACCTCTTCTGGTACAAACAGCTCACAGATGAAGCTCCTCAACTGCTCCTTCAAGAACTGGGCAGTGAGGAGGAGGAGACGGAGTTTACAGCCAGGCACAATAAGACAGCATACTCGTACCACCTGAAGAAGGAGAGAATTGCAGAGGGTGATTCTGGGCTGTACCTATGTGCTCTGAGGG	285
TRA	Chr13p	NC_090938.1	276727446	276727509	Amme_TRAV_018|SP_exon|F|FOR|	Amme_TRAV_018	SP_exon	F	FOR		E	E	E	E							ATGTTTCTTGCAGAACTGAATGGGGTTTTAATTCCAGTTATCGTTCTGACATCTCTTTTCCTA	63
TRA	Chr13p	NC_090938.1	276727649	276727934	Amme_TRAV_018|TRAV_exon|F|FOR|	Amme_TRAV_018	TRAV_exon	F	FOR		E	E	E	E	140			AAK50351.1	92.39	Ambystoma mexicanum	CAGGTGCAGAGACCAGTAACCAAGTTATTCAGCCTTCAATGGTAGAATATTCAGAAGGAGACACCGTGGAGATCATTTGTAACCACACCTTCACCACCTCTGACATTTTGATCTGGTATCAGTTTCTGCCAGGGGGATTCCCAAATCTCTTGATTTCGGGGGTTACCACTGCTGAAGACAAAGGACGCTTTTCGATGGTCATTGACAGGAAAAGCTTGACCACCACCCTTCTTATCCGTGGAGCAGAAGCTGGTGATGCTGCCGTGTATTACTGCGCCGTGAGGG	285
TRA	Chr13p	NC_090938.1	276747201	276747264	Amme_TRAV_017|SP_exon|F|FOR|	Amme_TRAV_017	SP_exon	F	FOR		E	E	E	E							ATGTTTCTTGCAGAACTGAATGGGGTTTTAATTCCAGTTATCGTTCTGACATCTCTTTTCCTA	63
TRA	Chr13p	NC_090938.1	276747403	276747688	Amme_TRAV_017|TRAV_exon|F|FOR|	Amme_TRAV_017	TRAV_exon	F	FOR		E	E	E	E	139			AAK50353.1	88.04	Ambystoma mexicanum	CAGGTGCAGACACCAGTAACCAGGTTATTCAGCCTTCAATGGTAGAATATTCAGAAGGAGACACCGTGGAGATCATGTGTAACCACACCTTCACCACCTCTAACATTTTGATCTGGTATCAGTTTCTGCCAGGGGGATTCCCAAATCTCTTGATTTCGGGGTTTACTACTGCTGAAGACAAAGGACGCTTTTCGATGGTCATTGACAGGAAAAGCTTGACCACCACCCTTCTTATCCGTGGAGCAGAAGCCAGTGATGCTGCCGTGTATTACTGCGCCGTGAGGG	285
TRA	Chr13p	NC_090938.1	276766366	276766429	Amme_TRAV_016|SP_exon|F|FOR|	Amme_TRAV_016	SP_exon	F	FOR		E	E	E	E							ATGTTTCTTGCAGAACTGAATGGGGTTTTAATTCCAGTTATCGTTCTGACATCTCTTTTCCTA	63
TRA	Chr13p	NC_090938.1	276766568	276766853	Amme_TRAV_016|TRAV_exon|F|FOR|	Amme_TRAV_016	TRAV_exon	F	FOR		E	E	E	E	139			AAK50353.1	90.22	Ambystoma mexicanum	CAGGTGCAGAGACCAGTAACCAGGTTATTCAGCCTTCAATGGTAGAATCTTCAGAAGGAGACACCGTGGAGATAATTTGTAACCACACCTTCACCACCTCTAACATTTTGATCTGGTATCAGTTTCTGCCAGGGGGATTCCCAAATCTCTTGATTTCGGGGGTTACCACTGCTGAAGACAAAGGACGCTTTTCGATGGTCATTGACAGGAAAAGCTTGACCACCACCCTTCTTATCCGTGGAGCAGAAGCCAGTGATGCTGCCGTGTATTACTGCGCAGTGAGGG	285
TRA	Chr13p	NC_090938.1	276785402	276785465	Amme_TRAV_015|SP_exon|F|FOR|	Amme_TRAV_015	SP_exon	F	FOR		E	E	E	E							ATGTTTCTTGCAGAACTGAATGGGGTTTTAATTCCAGTTATCGTTCTGACATCTCTTTTCCTA	63
TRA	Chr13p	NC_090938.1	276785606	276785889	Amme_TRAV_015|TRAV_exon|F|FOR|	Amme_TRAV_015	TRAV_exon	F	FOR		E	E	E	E	139			AAK50353.1	90.22	Ambystoma mexicanum	GTGCAGAGACCAGTAACCAGGTTATTCAGCCTTCAATGGTAGAATCTTCAGAAGGAGACACCGTGGAGATAATTTGTAACCACACCTTCACCACCTCTAACATTTTGATCTGGTATCAGTTTCTGCCAGGGGGATTCCCAAATCTCTTGATTTCGGGGGTTACCACTGCTGAAGACAAAGGACGCTTTTCGATGGTCATTGACAGGAAAAGCTTGACCACCACCCTTCTTATCCGTGGAGCAGAAGCCAGTGATGCTGCCGTGTATTACTGCGCCGTGAGGGA	283
TRA	Chr13p	NC_090938.1	276816241	276816304	Amme_TRAV_014|SP_exon|P|FOR|STOP_V|	Amme_TRAV_014	SP_exon	P	FOR	STOP_V	E	NE	NE	NE							ATGTTTCTTGCAGAACTGAATGGGGTTTTAATTCCAGTTATCGTTCTGACATCTCTTTTCCTA	63
TRA	Chr13p	NC_090938.1	276816445	276816728	Amme_TRAV_014|TRAV_exon|P|FOR|STOP_V|	Amme_TRAV_014	TRAV_exon	P	FOR	STOP_V	E	NE	NE	NE	139			AAK50353.1	84.78	Ambystoma mexicanum	GTGCAGAGACCAGTAACCAGGTTATTCAGCCTTCAATGGCAGAATCTTCAGAAGGAGACACCGTGGAGATCATTTGTAACCACACCTTCACCACCTCTAACATGTTGATCTGGTATCAGTTTCTGCCAGGGTGATTCCCAAATCTCTTGATTTGGGGGGTCAGCACTGCTGAAGACAAAGGACGCTTTTCGATGGTCATTGACAGGAAAAGCTTGACCACCACCCTTCTTATCCGTGGAGCAGAAGCTGGTGATGCTGCCGTGTATTACTGCGCCGTGAGGGA	283
TRA	Chr13p	NC_090938.1	277070256	277070337	Amme_TRAV_013|SP_exon|F|FOR|LI|	Amme_TRAV_013	SP_exon	F	FOR		E	E	E	E							ATGTCAGCTTTGCAAAAAGCCGAGTGGGAAGCAGCTCTTCGAAAGCGCTTTCTGCACCTGTACATTGGACTCTTTGTATGC	81
TRA	Chr13p	NC_090938.1	277072990	277073295	Amme_TRAV_013|TRAV_exon|F|FOR|LI|	Amme_TRAV_013	TRAV_exon	F	FOR		E	E	E	E	2653	long	LI	AAK50349.1	74.75	Ambystoma mexicanum	GCGTTGCTTTTGGTGATTTCGTGTTCCAGTTCCCGTCAGTTCTACATATCAGCGAGGCTCAGAATGGCACCGTCAGCTGCAATTTTACAACAGCCGATGGTAATCCAGATTTGTTCTGGTATGCGCAGAAACCGAACCAACCTCCTCACACTCTCCTCCATGTTGCCAAGTACCGTACTGAGGACAACTTGGCCCAGCAAGGTGTTTCTGCCGTGTTAGACTGGGAGCGGAAACTTGTTTCATTGCAAGTTTCTCGGGCGAGCCTCGAGGATGAGGGCGTTGTGTATTACTGTGCTCTGAGGCCC	305
TRA	Chr13p	NC_090938.1	277178679	277178721	Amme_TRAV_012|SP_exon|F|FOR|LI|	Amme_TRAV_012	SP_exon	F	FOR		E	E	E	E							ATGCGTTCTCTGCACCTGTGCATCGCAATCTTTTTATTATTT	42
TRA	Chr13p	NC_090938.1	277181205	277181508	Amme_TRAV_012|TRAV_exon|F|FOR|LI|	Amme_TRAV_012	TRAV_exon	F	FOR		E	E	E	E	2484	long	LI	AAK50349.1	97.22	Ambystoma mexicanum	GTGTTACTTTTGAAGATTCAGTTTTCCAGTTCCCATCAGTTCTACATATCAGCGAGGCACAGAATGGCACCGTCAGCTGCAATTTTACAACAGCCGATAGTAACCCATATCTGTTCTGGTATGCGCAGAAACCGAACCAACCTCCTCACAGGCTCCTCCATGTTGCCAAGTACCAGCCTGAGGACAACTTGGCCCAGCAAGGTGTTTCTGCCGAATTAGACTGGAATCGGAAACTTGTTTCATTGCAGGTTTCTCGGGCGAGCCTCGAGGATGAGGGCGTTGTGTATTACTGTGCTCTGAGGC	303
TRA	Chr13p	NC_090938.1	277564778	277564817	Amme_TRAV_011|SP_exon|F|FOR|LI|	Amme_TRAV_011	SP_exon	F	FOR		E	E	E	E							ATGTGTTTGCTGCACCTGTACGTTGGACTCTTTCTACTT	39
TRA	Chr13p	NC_090938.1	277566036	277566339	Amme_TRAV_011|TRAV_exon|F|FOR|LI|	Amme_TRAV_011	TRAV_exon	F	FOR		E	E	E	E	1219	long	LI	AAK50349.1	79.17	Ambystoma mexicanum	ATGGTGCGTTTGGCAATTCTGTTTCCCAGTTCCCGTCGGTACTACATATTGGAGAAGCACGGAGCGGTACCATAACCTGCAACTTCACAACATCTAGTATTAACCCAGATCTGTTTTGGTATGCACAGCCCCAGAACCAACCACCTCACAAGCTCCTCCGTGTTGATGTCTACCAGCCTGAGGACAAGTTGGCCCAGCAAGGGGTTTCTGCCGTGTTAGACTGGGACCGGAAACTTGTTTCGTTAGAGGTGTCTCGGGCGAGCCTCGACGATGACGGAGTTGTCTATTACTGTGCTCTGAGGC	303
TRA	Chr13p	NC_090938.1	277619090	277619129	Amme_TRAV_010|SP_exon|F|FOR|LI|	Amme_TRAV_010	SP_exon	F	FOR		E	E	E	E							ATGTGTTCGCTGCAGCTGTACGTCGGTCTCTTTATACTT	39
TRA	Chr13p	NC_090938.1	277622804	277623107	Amme_TRAV_010|TRAV_exon|F|FOR|LI|	Amme_TRAV_010	TRAV_exon	F	FOR		E	E	E	E	3675	long	LI	AAK50349.1	64.65	Ambystoma mexicanum	ATGTTGCGTTTGGAAATTCTGTTTCCCAGTTCCCGTCGGTACTGCATATTGGAGAAGCACGGAGCGGTACCATAACCTGCAACTTCACAACATCTAGTACTAACCCAGATCTGTTTTGGTATGCACAGCCCCAGAACCAACCACCTCACAAGCTCCTCCATGTTGCTATGTACCAGCCTGAGGACAAGTTGGCCCAGCAAGGGGTTTCTGCCGTGTTAGACTGGGACCGGAAACTTGTTTCGTTAGAGGTCTCTCGGGCGAGCCTCGACGATGACGGAGTTGTCTATTACTGTGCTCTGAGGC	303
TRA	Chr13p	NC_090938.1	277718240	277718303	Amme_TRAV_009|SP_exon|P|FOR|STOP_V|	Amme_TRAV_009	SP_exon	P	FOR	STOP_V	NE	E	NE	NE							ATGCACAGGCGTGAGCGAGGAGAGACCCTTCTTTGGAATCTGTTCGTGCTTTCCTTTTCTTTT	63
TRA	Chr13p	NC_090938.1	277718425	277718716	Amme_TRAV_009|TRAV_exon|P|FOR|STOP_V|	Amme_TRAV_009	TRAV_exon	P	FOR	STOP_V	NE	E	NE	NE	122			KAJ1196202.1	37.89	Pleurodeles waltl	GTGCTGGGAGCAAAGATAAGGTGTCACAGCTATCAACAATTAAATCCAGAGAGGGGGAAAGTGTGGACATCTCATGCAACTTCAGCATAACTAACCCCGGTCTTCTGATCTGGTATCGACACCTCCCCGGACTCTATCCAGAGAGTATTATTTCTGCCTACAGTTCTTCGAGGGATGATGGCGCCTATGCCATGACCTTTCACCAAGCTAACCTGACCATTTTCCTGGCTATCAAACGTCCTAGCGTGGAAGATGCAGGCGTGTATTAATGTGCTTACTGTGCTGTGGGGG	291
TRA	Chr13p	NC_090938.1	277971054	277971117	Amme_TRAV_008|SP_exon|P|FOR|NO_CYS_25|	Amme_TRAV_008	SP_exon	P	FOR	NO_CYS_25	E	NE	NE	NE							ATGGGTGAAGAAGTTCCTCAAGCCACTTTATTTCCTGTACTCTTTCTTACATTTATTTTCCAG	63
TRA	Chr13p	NC_090938.1	277971226	277971508	Amme_TRAV_008|TRAV_exon|P|FOR|NO_CYS_25|	Amme_TRAV_008	TRAV_exon	P	FOR	NO_CYS_25	E	NE	NE	NE	109			KAJ1183199.1	46.67	Pleurodeles waltl	GTGCAGAGACCAATACCAAGCCTTTCCAGCCTCCAACACTAGCAGCCACAGAAGAGCAGAGAGTGCAGATCCAAATCAACTCAACCATCACCACCTACAGTTATCTGGTCTGGTATAGGCAACACCCAGTTGGGGTCCCACAACTCCTGATTTCAGGGTACACCTCAGATGAGGATATCGGACGCTTTGCTCTGTTCATTGACAACAGCACTGGATTTACCTCTTTGGTTATCAAAAGTGCTGTAGTCGAAGACACTGCCATATATTATTGCATCATGAGTT	282
TRA	Chr13p	NC_090938.1	278380624	278380660	Amme_TRAV_007|SP_exon|F|FOR|	Amme_TRAV_007	SP_exon	F	FOR		E	E	E	E							ATGTCAGTGCTCGCCCTCATCATTTCAACACTGCCA	36
TRA	Chr13p	NC_090938.1	278380932	278381212	Amme_TRAV_007|TRAV_exon|F|FOR|	Amme_TRAV_007	TRAV_exon	F	FOR		E	E	E	E	272			MEE6511640.1	53.26	Ascaphus truei	GTGTTCTGGGGCAGTACAAAGTCTTGCAGGCTGAAAATATGTTTGTTGCTGAAGGGGGTCCTGTTCAGTTAAACTGCAGCTACGAGGGGTCAGAGTACAGCCTGCAGTGGTATAAGCAGGGCTTTGGCAGACCACCCGAACATATCCTGACACGGAGAACGAGTGGCATCAGTCAGGAGGGGGAAGTCACAATGGTGTTGCAAACAGAGAACAAACACACATCCCTGCGCCTGAGCCGCACCAAAATGCATGACTCCGGACTCTATTACTGCGCAATGGA	280
TRA	Chr13p	NC_090938.1	278421480	278421516	Amme_TRAV_006|SP_exon|F|FOR|	Amme_TRAV_006	SP_exon	F	FOR		E	E	E	E							ATGTCTGTGCTCGCCCTCATCATTTTAACACTGCCA	36
TRA	Chr13p	NC_090938.1	278421787	278422067	Amme_TRAV_006|TRAV_exon|F|FOR|	Amme_TRAV_006	TRAV_exon	F	FOR		E	E	E	E	271			MEE6511640.1	53.26	Ascaphus truei	GTGTTCTGGGGCAGTACAAAGTCTTGCAGGCTGAAAATATGTTTGTTGCTGAAGGGGGTCCTGTTCAGTTAAACTGCAGCTACGAGGGGTCGGAGTACACCCTGCAGTGGTATAAGCAGGGCTATGGCAGACCACCCGAACATATCCTGACACGGAGCACCAGTGGCATCAGTCAGGAGGGAGAAGTCACAATGGTGTTGCAAACAGAGAACAAACACACATCCCTGCGCCTGAGCCGCACCAAAATGCATGACTCCGGACTCTATTACTGCGCAATGGA	280
TRA	Chr13p	NC_090938.1	278443509	278443545	Amme_TRAV_005|SP_exon|F|FOR|	Amme_TRAV_005	SP_exon	F	FOR		E	E	E	E							ATGTCAGTGCTCGCCCTCATCATTTCAACACTGCCA	36
TRA	Chr13p	NC_090938.1	278443817	278444097	Amme_TRAV_005|TRAV_exon|F|FOR|	Amme_TRAV_005	TRAV_exon	F	FOR		E	E	E	E	272			MEE6511640.1	54.35	Ascaphus truei	GTGTTTTGGGGCAGTACAAAGTCTTGCAGGCTGAAAATATGTTTGTTGCTGAAGGGGGTCCTGTTCAGTTAAACTGCAGCTACGAGGGGTCGGAGTACAGCCTGCAGTGGTATAAGCAGGGCTATGGCAGACCACCAGAACATATCCTGACACGGAGCACGAGTGGCATCAGTCAGGAGAGGGAAATCACAATGGTGTTGCAAACAGAGAACAAACACACATCCCTGCACCTGAGCCACACGAATATGCATGACTCAGGACTATATTACTGCGCAATGGA	280
TRA	Chr13p	NC_090938.1	278495452	278495497	Amme_TRAV_004|SP_exon|F|FOR|	Amme_TRAV_004	SP_exon	F	FOR		E	E	NE	NE							ATGGCTCACTCTTCACTATCGATGACTTTTCTTCTTTTGGCAATA	45
TRA	Chr13p	NC_090938.1	278495845	278496127	Amme_TRAV_004|TRAV_exon|F|FOR|	Amme_TRAV_004	TRAV_exon	F	FOR		E	E	NE	NE	348			AAK50352.1	94.38	Ambystoma mexicanum	GCAACAATTGGGCACAGACGATCTCCCAGAATCCCTTGGTCATTACTATCATTCAAGGAAGTGAACTGTTCCTGAATTGCACCTACACAGTTTCGGGATACCCTTATCTATTCTGGTATGTTCAGCTCCGTGGTGAAGCCCCCGAGCTCCTGCTGAATAGCCTGGTCCACGAGGAGAGGAAGGGATTCAGAGTCAGAGAAGAAAAGGACTCCTCCTCCTTTCACCTGACGAAGGCAATCATCAGTGTTGAAGATTCCGGACTGTACCTGTGTGCTGTGAGGG	282
TRA	Chr13p	NC_090938.1	278546727	278546772	Amme_TRAV_003|SP_exon|F|FOR|LI|	Amme_TRAV_003	SP_exon	F	FOR		E	E	E	E							ATGGCTTCTTCTTCAGTCTCGCTGGCCATCCTCCTCTTCATAATA	45
TRA	Chr13p	NC_090938.1	278547617	278547899	Amme_TRAV_003|TRAV_exon|F|FOR|LI|	Amme_TRAV_003	TRAV_exon	F	FOR		E	E	E	E	845	long	LI	AAK50350.1	100	Ambystoma mexicanum	GTACAAGTCGGTCGCAGTCGGTGTCCCAGTCTCCCATGAACTTAACCGTTTCAGAGGGAAGCGAGCTGCTCCTGAACTGCACATACACGTATTCGGGGACTGCGTATCTGTTCTGGTATGTCCAGCTGCCCGGTGATGCTCCCCAGCTCCTGTTGCAGGACCTTGGCCAGGTTTCGAGGAAGGACTTTACTGCCAATCACGATAAAGGGAAGTTATCATTCCACCTAAGGAAGGCGGCCAGCAGAGTGGAAGATTCGGGGATATACCTGTGTGCCATGAGGG	282
TRA	Chr13p	NC_090938.1	279591549	279591594	Amme_TRAV_002|SP_exon|F|FOR|LI|	Amme_TRAV_002	SP_exon	F	FOR		E	E	E	E							ATGGCTTCTACTTCGCTCTCATTGGCTTTCCTGCTCATAGTAATA	45
TRA	Chr13p	NC_090938.1	279592724	279593009	Amme_TRAV_002|TRAV_exon|F|FOR|LI|	Amme_TRAV_002	TRAV_exon	F	FOR		E	E	E	E	1130	long	LI	AAK50353.1	100	Ambystoma mexicanum	GTCAAAGCCAGGAGCAGTCTGTGTTCCAGTCTCCGGAGAGCATGACTGTCTTAGAGGGAAGCCAAGTACTCCTGAACTGCACTTATAAGATGTCAGTGCCTCCCTACCTCTTCTGGTACAAACAGCTCACAGATGAAGCTCCTCAACTGCTCCTTCAAGAACTGGGCAGTGAGGAGGAGGAGACGGAGTTTACAGCCAGGCACAATAAGACAGCATACTCGTACCACCTGAAGAAGGAGAGAATTGCAGAGGGTGATTCTGGGCTGTACCTATGTGCTCTGAGGG	285
TRA	Chr13p	NC_090938.1	280566651	280566696	Amme_TRAV_001|SP_exon|F|FOR|	Amme_TRAV_001	SP_exon	F	FOR		E	E	E	E							ATGGACTCACTCTGGGCCCACGCCCTGCTATTGGCGGTAATTTGG	45
TRA	Chr13p	NC_090938.1	280568205	280568490	Amme_TRAV_001|TRAV_exon|F|FOR|	Amme_TRAV_001	TRAV_exon	F	FOR		E	E	E	E	1509	long	LI	AAK33014.1	97.87	Ambystoma mexicanum	GCATCTGCAATGGACAGTCCTCTGCCCAGCCTATACCTGAAGCCGTAGTGAAGGAGGGGGACTCTGCGACCCTGAACTGCAGCTACGAATCCGGATACCCCACCATGATGTGGTACAAACAAGCCCTGAACAAGTCACCACAGTTCATCCTGCATGACTCATCCAAGGGAGATGAGCTGGAGCACAGGTTCACTGCGCAAATGGATCGGGCAAAAAGGGCCTTCCCGCTCATGATATCGGATGCCCGACCAGCTGACATTGCAACCTACTACTGTGTGCTCAGAG	285
TRA	Chr13p	NC_090938.1	281050245	281050303	Amme_TRAJ_001|TRAJ_exon|F|FOR|	Amme_TRAJ_001	TRAJ_exon	F	FOR												CAATACTAACAACTACAAACTCACATTCGGTCGTGGAACGAGGCTCGCTGTGCATCCG	58
TRA	Chr13p	NC_090938.1	281056207	281056269	Amme_TRAJ_002|TRAJ_exon|F|FOR|	Amme_TRAJ_002	TRAJ_exon	F	FOR												TGAAGGATGGAGGCAACCGAAGGCTTGTGTTTGGCATGGGTACCAAACTCACAGTTTACCCA	62
TRA	Chr13p	NC_090938.1	281057724	281057786	Amme_TRAJ_003|TRAJ_exon|F|FOR|	Amme_TRAJ_003	TRAJ_exon	F	FOR												CGCTTAATACAGGTGTCAACAAACTTACATTCGGAGCCGGAACACAACTCTTGGTGAAGCCC	62
TRA	Chr13p	NC_090938.1	281060714	281060776	Amme_TRAJ_004|TRAJ_exon|F|FOR|	Amme_TRAJ_004	TRAJ_exon	F	FOR												TGAGTACTGGAGGCTACAACAAACTTAACTTCGGAGCCGGAACAAAACTTGTAGTACGGCCC	62
TRA	Chr13p	NC_090938.1	281061659	281061720	Amme_TRAJ_005|TRAJ_exon|F|FOR|	Amme_TRAJ_005	TRAJ_exon	F	FOR												TGGGAAAGCTACAGGATACAAGATTACCTTCGGTCCAGGCACACAACTAAAAGTCCATCCA	61
TRA	Chr13p	NC_090938.1	281070401	281070463	Amme_TRAJ_006|TRAJ_exon|F|FOR|	Amme_TRAJ_006	TRAJ_exon	F	FOR												TGTTTAGTACAGGATACAACAATCTTATCTTTGGAACAGGAACAACACTCTTAGTGCAGCCT	62
TRA	Chr13p	NC_090938.1	281073678	281073740	Amme_TRAJ_007|TRAJ_exon|F|FOR|	Amme_TRAJ_007	TRAJ_exon	F	FOR												TGAATGCTGGAAGCAACCTGAAGCTAGTATTTGGGACTGGCACCAAACTGTCTGTCCAACAA	62
TRA	Chr13p	NC_090938.1	281075376	281075438	Amme_TRAJ_008|TRAJ_exon|F|FOR|	Amme_TRAJ_008	TRAJ_exon	F	FOR												TGACTTCTGGGAGCTACGGCAAACTTACCTTTGGAGCCGGAACTAAACTCTTGGTGAAACCC	62
TRA	Chr13p	NC_090938.1	281079121	281079180	Amme_TRAJ_009|TRAJ_exon|F|FOR|	Amme_TRAJ_009	TRAJ_exon	F	FOR												TGAATGCTGCGGGAAACAAGCTTATCTTTGGGGCAGGGACACACCTCACAGTCCGTCCA	59
TRA	Chr13p	NC_090938.1	281079660	281079718	Amme_TRAJ_010|TRAJ_exon|F|FOR|	Amme_TRAJ_010	TRAJ_exon	F	FOR												GAATAATAACTATGACAAACTCGTATTCGGACATGGAACAAGGCTCTCTGTAGAGCCC	58
TRA	Chr13p	NC_090938.1	281083343	281083402	Amme_TRAJ_011|TRAJ_exon|F|FOR|	Amme_TRAJ_011	TRAJ_exon	F	FOR												TGAATACTGGAGGATACCAGTTAGTCTTCGGTGCAGGGACACATCTTACTGTACGTCCA	59
TRA	Chr13p	NC_090938.1	281083584	281083645	Amme_TRAJ_012|TRAJ_exon|F|FOR|	Amme_TRAJ_012	TRAJ_exon	F	FOR												GAATAATAATGTCGATAGAGTTATATTCGGACGTGGAACAAGAAATACTTTCGAACGACCG	61
TRA	Chr13p	NC_090938.1	281089539	281089601	Amme_TRAJ_013|TRAJ_exon|F|FOR|	Amme_TRAJ_013	TRAJ_exon	F	FOR												TGACTACTGCATCAGGCTGGAATATTTTCTTTGGAGCCGGAACTAAACTAATAGTAAAACCA	62
TRA	Chr13p	NC_090938.1	281091302	281091358	Amme_TRAJ_014|TRAJ_exon|F|FOR|	Amme_TRAJ_014	TRAJ_exon	F	FOR												TGAATAATAATGTCAAGACCATATTCGGATCAGGCACAAAACTGCTTGTAACACCA	56
TRA	Chr13p	NC_090938.1	281094036	281094089	Amme_TRAJ_015|TRAJ_exon|P|FOR|FS_J|	Amme_TRAJ_015	TRAJ_exon	P	FOR	FS_J											CTCATGGCTAGAGGCATCCTGAAGCTAGTATTTGGGACGGGTACCAAACTGTC	53
TRA	Chr13p	NC_090938.1	281095737	281095799	Amme_TRAJ_016|TRAJ_exon|F|FOR|	Amme_TRAJ_016	TRAJ_exon	F	FOR												TGACTTCTGGGAGCTACGGCAAACTTACCTTTGGAGCCGGAACTAAACTCTTGGTGAAACCC	62
TRA	Chr13p	NC_090938.1	281099493	281099552	Amme_TRAJ_017|TRAJ_exon|F|FOR|	Amme_TRAJ_017	TRAJ_exon	F	FOR												TGAATGTTGCGGGAAACAAGCTTATCTTTGGGGCAGGGACACACCTCACAGTCCGTCCA	59
TRA	Chr13p	NC_090938.1	281100032	281100090	Amme_TRAJ_018|TRAJ_exon|F|FOR|	Amme_TRAJ_018	TRAJ_exon	F	FOR												GAATAATAACTATGACAAACTCGTATTCGGACATGGAACAAGGCTCTCTGTAGACCCC	58
TRA	Chr13p	NC_090938.1	281103715	281103774	Amme_TRAJ_019|TRAJ_exon|F|FOR|	Amme_TRAJ_019	TRAJ_exon	F	FOR												TGAATACTGGAGGATACCAGTTAGTCTTCGGTGCAGGGACACATCTTACTGTACGTCCA	59
TRA	Chr13p	NC_090938.1	281103956	281104017	Amme_TRAJ_020|TRAJ_exon|F|FOR|	Amme_TRAJ_020	TRAJ_exon	F	FOR												GAATAATAATGTCGATAGAGTTATATTCGGACGTGGAACAAGAAATACTTTCGAACGACCG	61
TRA	Chr13p	NC_090938.1	281109901	281109967	Amme_TRAJ_021|TRAJ_exon|F|FOR|	Amme_TRAJ_021	TRAJ_exon	F	FOR												AGTGTGACTACTGCATCAGGCTGGAATATTTTCTTTGGAGCCGGAACTAAACTAATAGTAAAACCA	66
TRA	Chr13p	NC_090938.1	281111668	281111724	Amme_TRAJ_022|TRAJ_exon|F|FOR|	Amme_TRAJ_022	TRAJ_exon	F	FOR												TGAATAATAATGTCAAGACCATATTCGGATCAGGCACAAAACTGCTTGTAACACCA	56
TRA	Chr13p	NC_090938.1	281114498	281114551	Amme_TRAJ_023|TRAJ_exon|P|FOR|FS_J|	Amme_TRAJ_023	TRAJ_exon	P	FOR	FS_J											CTCATGGCTGGAGGCATCCTGAAGCTAGTATTTGGGACGGGTACCAAACTGTC	53
TRA	Chr13p	NC_090938.1	281116255	281116317	Amme_TRAJ_024|TRAJ_exon|F|FOR|	Amme_TRAJ_024	TRAJ_exon	F	FOR												TGACTTTTGGGAGCTACGGCAAACTTACCTTTGGAGCTGGAACTAAACTCTTGGTGAAGCCC	62
TRA	Chr13p	NC_090938.1	281119899	281119958	Amme_TRAJ_025|TRAJ_exon|F|FOR|	Amme_TRAJ_025	TRAJ_exon	F	FOR												TGAATGCTGCGGGAAACAAGTTTATCTTTGGGGAAGGGACACACCTCACAGTCCGTCTA	59
TRA	Chr13p	NC_090938.1	281122832	281122890	Amme_TRAJ_026|TRAJ_exon|F|FOR|	Amme_TRAJ_026	TRAJ_exon	F	FOR												GAATAATAACTATGACAAACTCGTATTCGGACATGGAACAAGGCTCTCTGTAGAGCCC	58
TRA	Chr13p	NC_090938.1	281128404	281128463	Amme_TRAJ_027|TRAJ_exon|F|FOR|	Amme_TRAJ_027	TRAJ_exon	F	FOR												TGAATACTGGAGGATACCAGTTAGCCTTCGGTGCTGGGACACATCTTAATGTACGCCCA	59
TRA	Chr13p	NC_090938.1	281128645	281128703	Amme_TRAJ_028|TRAJ_exon|F|FOR|	Amme_TRAJ_028	TRAJ_exon	F	FOR												GAGTAATAATGTCAATAGAGTTATATTCGGACGTGGAACAAGGCTCACTCTGCAGCCA	58
TRA	Chr13p	NC_090938.1	281131953	281132015	Amme_TRAJ_029|TRAJ_exon|F|FOR|	Amme_TRAJ_029	TRAJ_exon	F	FOR												TGACTACTGCATCGGGCTGGAATATTTTCTTTGGAGCCGGAACTAAACCTATACTAAAACCA	62
TRA	Chr13p	NC_090938.1	281133883	281133937	Amme_TRAJ_030|TRAJ_exon|F|FOR|	Amme_TRAJ_030	TRAJ_exon	F	FOR												AATAATAACGTCAAGATGATATTCGGATCAGGCACAAAACTGCTTGTAACACCA	54
TRA	Chr13p	NC_090938.1	281138106	281138165	Amme_TRAJ_031|TRAJ_exon|F|FOR|	Amme_TRAJ_031	TRAJ_exon	F	FOR												TGAATCTAAATGCCAACCGCCTGATCTTTGGTAGTGGCACAAAGGTAACTGTGAAACCA	59
TRA	Chr13p	NC_090938.1	281141736	281141798	Amme_TRAJ_032|TRAJ_exon|F|FOR|	Amme_TRAJ_032	TRAJ_exon	F	FOR												TGACTACTGGCTCAGGCTGGAAGGTGTCCTTTGGAGGTGGAACTACATTAACAGTAAATCCA	62
TRA	Chr13p	NC_090938.1	281163353	281163412	Amme_TRAJ_033|TRAJ_exon|F|FOR|	Amme_TRAJ_033	TRAJ_exon	F	FOR												TGACTGCCAACACATATGCACTGGCGTTTGGTGATGGAACAAAGCTGACTGTGAAACCA	59
TRA	Chr13p	NC_090938.1	281181685	281181744	Amme_TRAJ_034|TRAJ_exon|F|FOR|	Amme_TRAJ_034	TRAJ_exon	F	FOR												TGGATATTGCTAACAACAAACTAACCTTTGGCAAAGGCACATCATTGACTGTAAAGCCA	59
TRA	Chr13p	NC_090938.1	281184362	281184424	Amme_TRAJ_035|TRAJ_exon|F|FOR|	Amme_TRAJ_035	TRAJ_exon	F	FOR												TGAATGCCGGGTCTGGTTATAAGTACACATTTGGAAGAGGGACTCATTTGATTGTTAACTCA	62
TRA	Chr13p	NC_090938.1	281200005	281200283	Amme_TRAC_001|TRAC_exon|F|FOR|	Amme_TRAC_001	TRAC_exon	F	FOR									AAA98473.1	94.57	Ambystoma mexicanum	ATATCCCAGACTCACCTCCTTCAGTCTATCTCTTAAAGCCAGCATCTGAAAGTGAAGGCCAGGTAGGCTCTGCCTGCCTAACCACAGATTTCTCCCCTGTTAATAAGGTCAAGGTGTTCCGCAATGACACAGAAGAAGGGAAAAGGGAAGCAACGCTGGTGCAAAGTCAGATGAAGTGGAGCTATGGAATTGTGGAATGGAGCACCAAGCAAAATGATACACAGTTCCAGTGCAATGCAAAATATAAGGATACAATGTACACAGCACAGGAAATCAAA	278
TRA	Chr13p	NC_090938.1	281229105	281229158	Amme_TRAC_001|Linker_exon|F|FOR|	Amme_TRAC_001	Linker_exon	F	FOR									U50992.1	100	Ambystoma mexicanum	GTGGTGTCCAGATTGCATGTCCTGTGATGGCAGTCAATGAAAGTTTTGAGACA	53
TRA	Chr13p	NC_090938.1	281243984	281244028	Amme_TRAJ_036|TRAJ_exon|P|FOR|STOP_J;NO_RSS|	Amme_TRAJ_036	TRAJ_exon	P	FOR	STOP_J;NO_RSS											CACCAAATAACTACGACAACTCAGTAGTTTGGCAAAGGGAGTCC	44
TRA	Chr13p	NC_090938.1	281277269	281277372	Amme_TRAC_001|M1_exon|F|FOR|	Amme_TRAC_001	M1_exon	F	FOR									U50992.1	100	Ambystoma mexicanum	ATGAACAACTGAATACCCTGTCACTCACAGTACTGGGATTGAAAATCATCTTCTTGAAGAGCATTGGATTCAACCTGCTGATGACATTGCGCCTATGGACTAA	103
TRA	Chr13p	NC_090938.1	281287819	281287875	Amme_TRAC_001|M2_exon|F|FOR|	Amme_TRAC_001	M2_exon	F	FOR									U50992.1	98.21	Ambystoma mexicanum	GAGTACAAAAAACAAGGTGGACCTGGGAGCACACAGACCATTTATTTAATCGAAAC	56
TRA	Chr13p	NC_090938.1	282448457	282761152	NUTM1|Non-TR-gene|F|FOR|	NUTM1	Non-TR-gene	F	FOR
TRA	Chr13p	NC_090938.1	283182728	285271010	LPCAT4|Non-TR-gene|F|REV|	LPCAT4	Non-TR-gene	F	REV
TRB	Chr3p	NC_090925.1	30727954	31115492	TRPV5|Non-TR-gene|F|FOR||	TRPV5	Non-TR-gene	F	FOR
TRB	Chr3p	NC_090925.1	31149070	31916849	Epherin_5|Non-TR-gene|F|REV||	Epherin_5	Non-TR-gene	F	REV
TRB	Chr3p	NC_090925.1	32030489	32030535	Amme_TRBV_001|SP_exon|F|FOR||	Amme_TRBV_001	SP_exon	F	FOR		E	E	NE	NE							ATGGACCACATCCTAAGACTCATCCACTTCCTGACCTTTGTTTCAT	46
TRB	Chr3p	NC_090925.1	32030621	32030919	Amme_TRBV_001|TRBV_exon|F|FOR||	Amme_TRBV_001	TRBV_exon	F	FOR		E	E	NE	NE	86			AAA64221.1	91.75	Ambystoma mexicanum	GTGTCAGACCTCAGGCTGTTATTTCTCAAAGTCCTCAGTCCATAGTTGAACGGAAAGGTGGTCCTGCCTCCCTCTACTGTTCCGTAAAGGGCACCTCCAACCCAAACTTGTACTGGTACCGACAGACCCCAAGCTCTGGGCTACAGATGCTTTCTTACTCATTATCAGTGGGGTCCATCGAAGAAAATGTTCTGCAGCATTTCACAACCAAGAGGCCAGAGGACCTGGCATTCACGCTGGAGACCACCAGACTGGAGCTGAGTGACACAGGGGTGTATTACTGTGCCTGGAGCATGGG	298
TRB	Chr3p	NC_090925.1	32031122	32031414	Amme_TRBV_002|TRBV_exon|P|FOR|NO_SP|	Amme_TRBV_002	TRBV_exon	P	FOR	NO_SP	NE	NE	NE	NE				AAA64221.1	100	Ambystoma mexicanum	GCACGCGCTCTCAAAGAATTATACAGAGACCCCGCTCCCTGGTGCAGTCTGCAGGTTCCCCGGCCCTCCTGGAGTGCTCCGTGGAGGGGGCGTCCACACCATACATGTACTGGTACCGGCAGCTGCACACGCAGACATTGACACTCATGTCCTACTCTGTCACCACCAAGTCAGTGGAAGAAAACAACATACAGCACTTCACAGGGGTGAGACCAACTGGTGATACGTTCATTCTCAAAACAGAGCGGCTTGAACCCAATGACACAGCGCTGTACTACTGCGCATGGAGCCA	292
TRB	Chr3p	NC_090925.1	32036015	32037782	SRRM2|Non-TR-gene|F|FOR||	SRRM2	Non-TR-gene	F	FOR
TRB	Chr3p	NC_090925.1	32042125	32042883	COL1A2|Non-TR-gene|F|FOR||	COL1A2	Non-TR-gene	F	FOR
TRB	Chr3p	NC_090925.1	32099539	32099582	Amme_TRBV_003|SP_exon|F|FOR||	Amme_TRBV_003	SP_exon	F	FOR		E	E	NE	NE							ATGGCACTCGTCTGGAGCCTGGCGGCCATCTTGTGTGTGTCAA	43
TRB	Chr3p	NC_090925.1	32099709	32100004	Amme_TRBV_003|TRBV_exon|F|FOR||	Amme_TRBV_003	TRBV_exon	F	FOR		E	E	NE	NE	173			AAA64220.1	93.75	Ambystoma mexicanum	AATGGTCGGACGCAGCAGTGGTTCAGACCCCATGGGTTGTGAGGAGAACAGGAGACTCAGCACAGCTACCGTGTGAACAATCGGACAATCACAATTATATGTACTGGTACCAGCAACCCCCTGGAGGAGGGCTGCAGATTCTCTGGTACTCACTGGGAGAAAATTTTGTGGACCAAGAAAACAAGACCTGGGCCAGGTTCTCAGCCAGGAGAGCCAGCACCGGAAGCTTCACCCTGGAGATTACAGAGCTGGAGCCCAGGGATTCCGCTGTGTACTTCTGTGCCAGCAGCCTTGC	295
TRB	Chr3p	NC_090925.1	32183834	32183880	Amme_TRBV_004|SP_exon|F|FOR||	Amme_TRBV_004	SP_exon	F	FOR		E	E	NE	NE							ATGCACGGACTGTGCTCGCTGTGTGCACTGCTTCTGATCATTCAGT	46
TRB	Chr3p	NC_090925.1	32184053	32184345	Amme_TRBV_004|TRBV_exon|F|FOR||	Amme_TRBV_004	TRBV_exon	F	FOR		E	E	E	E	173			AAA50963.1	96.91	Ambystoma mexicanum	ATGGACACCCACAGACCATACACCAGAACCCCCGGTTTGCTTCTCCGGCGGCAGGAGAGCCGGTGGAGATGACGTGTTCTGTGAAGGGTTATGACAACCCAGTGATGTACTGGTACAGGAAGTTTCGAAGCGAGCCATTTGAAATGCTCTTCCTTTCGAGAACCACCGGCATGCTGGATGATAGCGCAGAGAAGCATTTCAAGGCGGAGCGGCCGGGTGCTCAGGATTTCATCTTAAGGACTGAGAGTCTTCTGCCGAATGACACAGCTGTGTACTTCTGCGCCTGGAGCAT	292
TRB	Chr3p	NC_090925.1	32196002	32196048	Amme_TRBV_005|SP_exon|F|FOR||	Amme_TRBV_005	SP_exon	F	FOR		E	E	E	E							ATGCACGGACTGTGCTCTCTCTGTGCACTGCTTCTGACCATTCCGT	46
TRB	Chr3p	NC_090925.1	32196161	32196453	Amme_TRBV_005|TRBV_exon|F|FOR||	Amme_TRBV_005	TRBV_exon	F	FOR		E	E	E	E	113			AAA64370.1	88.42	Ambystoma mexicanum	ATGGACACCCACAGACCATACACCAGAGCCCCCGGTTTGCTTCGCCCGCGGCAGGAGAGCCGGTGGAGATGACGTGTTCTGTGAAGGGCTACGAAAATCCTTACATGTACTGGTACAGGAAGTTTCCAGATAAATCCTTTGAAATGCTCTTCCTTTCTAGAGCAGCTGGCATGCTGGATGATAGCGCCGAGAAGCATTTCATGGCGGAGCGGCCGGGTGCTCAGGATTTCATCTTACGGACTGAGAGTCTACTGCTGAATGACACAGCTGTGTACTTCTGCGCCTGGAGCAT	292
TRB	Chr3p	NC_090925.1	32216781	32216830	Amme_TRBV_006|SP_exon|F|FOR||	Amme_TRBV_006	SP_exon	F	FOR		E	E	E	E							ATGATGGAGCGTATCTTAAGACTCATTCACCTCCTGGCCCTTGCTATAT	49
TRB	Chr3p	NC_090925.1	32216915	32217213	Amme_TRBV_006|TRBV_exon|F|FOR||	Amme_TRBV_006	TRBV_exon	F	FOR		E	E	E	E	85			AAA64221.1	100	Ambystoma mexicanum	GTGTCAGACCTCAGGCTATTATTTCTCAAAGTCCTCAGTCAATAGCTGAATGGAAAGGTGGTCCTGCCTCCCTCTACTGTTCTGTAAAGGGCACCTCCAACCCAAACTTGTACTGGTACCGACAGACCCCAAGCTCTGGGCTACAGATGCTTTCTTACTCAATATCAGCCGGGTCCATCGCAGAAAATGTTCTGAGGCATTTCACAACCAAGAGACCAGAGGACCTGGCATTCACGCTGGAGACCACCAGACTAGAGCTGAGTGACACGGCGGTGTATTACTGTGCCTGGAGCATGGG	298
TRB	Chr3p	NC_090925.1	32218116	32218167	Amme_TRBV_007|SP_exon|P|FOR|STOP_SP|	Amme_TRBV_007	SP_exon	P	FOR	STOP_SP	NE	NE	NE	NE							ATGAGGAACTCTAGCAAAATTTGGTAGCAGTGGGTTTAACGGTGTGGATTT	51
TRB	Chr3p	NC_090925.1	32218337	32218629	Amme_TRBV_007|TRBV_exon|P|FOR|STOP_SP|	Amme_TRBV_007	TRBV_exon	P	FOR	STOP_SP	E	E	E	E	170			AAA64370.1	88.42	Ambystoma mexicanum	GCACGCGCTCTCAAAGAATTATACAGAGACCCCGCTCCTTGGTGCAGTCTGCAGGTTCCCCGGCCCTCCTGGAGTGCTCCGTGGAGGGGGCGTCCACACCATACATGTACTGGTACCGGCAGCTGCACACGCAGACATTGACACTCATGTCCTACTCTGTCACCACCAAGTCAGTGGAAGAAAACAACATACAGCACTTCACAGGGGTGAGACCAACTGGTGATACGTTCATTCTCAAAACAGAGCGGCTTGAACCCAATGACACGGCGCTGTACTACTGCGCATGGAGCCA	292
TRB	Chr3p	NC_090925.1	32261770	32261814	Amme_TRBV_008|SP_exon|F|FOR||	Amme_TRBV_008	SP_exon	F	FOR		E	E	E	E							AATGGCACTCGTCTGGAGCCTGGCAGCCATCTTGTGTGTGTCAA	44
TRB	Chr3p	NC_090925.1	32261941	32262236	Amme_TRBV_008|TRBV_exon|F|FOR||	Amme_TRBV_008	TRBV_exon	F	FOR		E	E	E	E	127			AAA64220.1	100	Ambystoma mexicanum	AATGGTCGGACGCAGCAGTGGTTCAGACCCCATGGGTTGTGAGGAGAACAGGAGACTCAGCACAACTACCGTGTGAACAATCGGACAATCACAATTATATGTACTGGTACCAGCAACCCCCTGGAGGAGGGCTGCAGCTTATCTGGTACTCACTGGGAGAAAATGTTGTGGACCAAGAAAACAAGACCTGGGCCAGGTTCTCAGCCAGGAGAGCCAGCACCAGAATCTTCACGCTGGAGATTAAAGAGCTGGAGCCCAGGGATTCCGCTGTGTACTTCTGTGCCAGCAGCCTTGC	295
TRB	Chr3p	NC_090925.1	32264359	32264402	Amme_TRBV_009|SP_exon|F|FOR||	Amme_TRBV_009	SP_exon	F	FOR		E	E	E	E							ATGTCCTTAACTCAGGATATACTCGTCTTTCTCTGTGTAGCAG	43
TRB	Chr3p	NC_090925.1	32264502	32264797	Amme_TRBV_009|TRBV_exon|F|FOR||	Amme_TRBV_009	TRBV_exon	F	FOR		E	E	E	E	100			AAA64374.1	91.58	Ambystoma mexicanum	GGTGTTTGAATGCTGCTCTTCTCCAGACCCCATATATAGTGAAAAGGCCAGGAGAGTCTGCGGAGCTCCAGTGTGTGCAGGACACTGGCCACAATGCCATGTATTGGTATCAGCAGGTGCCAGGTGGGGGGCTGAAACCCCTTTATTACTCTCTGGCCCCCAATGATGCAACAAGAGAGGAGAACGTGCAGCTGTCATTCTCTGCCAGCAGACCAGAAACCAAGAGCTTCACCATGCATATAACAGGATTGCAGCCCGACGACTCGGCGGTGTACTTCTGTGCCAGCAGTATAGA	295
TRB	Chr3p	NC_090925.1	32326042	32326152	Amme_TRBC_001|M1_exon|F|REV||	Amme_TRBC_001	M1_exon	F	REV									L08498.1	100	Ambystoma mexicanum	ATTCATTTCGTAGCAGTGCAAAGATTGGAAGGTTCGCATACCTCTTGCTGGTCTCCAAGAGCGCCGCCTATGGACTGTTTGTGACCATTTCTATGTGCAGAGTAAAGCTG	110
TRB	Chr3p	NC_090925.1	32329945	32329963	Amme_TRBC_001|LINKER_exon|F|REV||	Amme_TRBC_001	LINKER_exon	F	REV									L08498.1	100	Ambystoma mexicanum	GATGTGGTGTAACGGAAG	18
TRB	Chr3p	NC_090925.1	32331521	32331854	Amme_TRBC_001|TRBC_exon|F|REV||	Amme_TRBC_001	TRBC_exon	F	REV									AAA48534.1	99.09	Ambystoma mexicanum	AGGAGGGGCTCAGCGTCACCCAACCGAGCGTCGTCCTTTTCGATCCATCACCACAAGAGATTAAAAAAAAGGGCAAAGCCACGCTGGTGTGTCTGGCGACCAATTTCTACCCTGACCACGTCACCTTGAGGTGGTCTGTGAATGACCAGGTGACGACCACCGGGGTAAAGACCGATGACTCCCCCACCCGGGGCAGTGACAGGATGTACTCCCTGAGCAGCCGACTCCGGCTTACGAAGATGGACTGGATGAACCCACACAATACCTTCAGGTGTAGCGTGTACTTCGACCCCGAGAATATCACGGTCTCCAGGGAGACCAAAGGCCGCGAAG	333
TRB	Chr3p	NC_090925.1	32335981	32336039	Amme_TRBJ_001|TRBJ_exon|F|REV|	Amme_TRBJ_001	TRBJ_exon	F	REV												CTCCGGGACTGTTTCTGCGCAGTACTTTGGCCATGGAACCAAAGCTAGGGTTTTAGGG	58
TRB	Chr3p	NC_090925.1	32336978	32337029	Amme_TRBJ_002|TRBJ_exon|F|REV||	Amme_TRBJ_002	TRBJ_exon	F	REV												CTCTGCCAGAGCTCTGTACTTCGGAGAAGGGACCACGCTCACAGTCCTCGG	51
TRB	Chr3p	NC_090925.1	32338466	32338517	Amme_TRBJ_003|TRBJ_exon|F|REV||	Amme_TRBJ_003	TRBJ_exon	F	REV												CTCCTACGATGCTGCTCGCTTCGGCCAGGGGACAAAACTAACCGTGCTAGG	51
TRB	Chr3p	NC_090925.1	32338840	32338890	Amme_TRBJ_004|TRBJ_exon|F|REV||	Amme_TRBJ_004	TRBJ_exon	F	REV												TGGAACACTGCACAGCACTTCGGCCGGGGGACCAAGTTAACCGTGCTTGG	50
TRB	Chr3p	NC_090925.1	32339635	32339646	Amme_TRBD_001|TRBD_exon|F|REV||	Amme_TRBD_001	TRBD_exon	F	REV
TRB	Chr3p	NC_090925.1	32368296	32368343	Amme_TRBV_010|SP_exon|P|FOR|NO_MET;STOP_V;FS_V|	Amme_TRBV_010	SP_exon	P	FOR	NO_MET;STOP_V;FS_V	NE	NE	NE	NE							ATGCACGGACTGTGCTCTCTCTGTGCACTGGTTCTGATCATTCAGTG	47
TRB	Chr3p	NC_090925.1	32368458	32368739	Amme_TRBV_010|TRBV_exon|P|FOR|NO_MET;STOP_V;FS_V|	Amme_TRBV_010	TRBV_exon	P	FOR	NO_MET;STOP_V;FS_V	NE	NE	NE	NE	115			AAA64370.1	97.89	Ambystoma mexicanum	GATGGACACCCACAGACCATACACCAGAGCCCCCGGTTTGCTTCGCCCGTGGCAGGAGAGCCGGTGGAGATGACGTGTTCTGTGAAGGGCTACGACAATCCTTACATGTACTGGTACAGGAAGTTTCCAGATAAAACCCTTTTAAATGATCTTCCTTTCTAGAGCAATTGGCATGCTGGATGATAGCGCCGAGAAACGTTTCAAGGCGGAGCGGCCGGGTGCCCAGGATTTCATTTTCTTTTGCAGAGTGACACAGCTGTGTACTTCTGCGTCTGGAGCAT	281
TRB	Chr3p	NC_090925.1	32372898	32372944	Amme_TRBV_011|SP_exon|F|FOR||	Amme_TRBV_011	SP_exon	F	FOR		E	E	E	E							ATGCACGGACTGTGCACTCTCTGTGCACTGCTTCTGACCATTCCGT	46
TRB	Chr3p	NC_090925.1	32373057	32373349	Amme_TRBV_011|TRBV_exon|F|FOR||	Amme_TRBV_011	TRBV_exon	F	FOR		E	E	E	E	113			AAA64370.1	97.89	Ambystoma mexicanum	GTGGACACCCACAGACCATACACCAGAGCCCCCGGTTTGCTTCGCCCGCGGCAGGAGAGCCGGTGGAGATGACGTGCATTGTGAAGGGCTATGACAATCCTCACATGTACTGGTACAGGAAGTTTCCAGATAAACCCTTTGAAATGCTCTTCTTTTCTAGAGCAACTGGCATGCTGGATGATAGCGCCGAGAAGCATTTCAAGGCGGAGCGGCCGGGTGCTCAGGATTTCATTTTACGGACTGAGAGTCTTCTGCCGACTGACACAGCTGTGTACTTCTGCGCCTGGAGCAT	292
TRB	Chr3p	NC_090925.1	32381425	32381471	Amme_TRBV_012|SP_exon|P|FOR|NE|	Amme_TRBV_012	SP_exon	P	FOR		NE	NE	NE	NE							ATGCACGGACTGTGCTCTCTCTGTGCACTGCTTACACTTATTCAGT	46
TRB	Chr3p	NC_090925.1	32381588	32381880	Amme_TRBV_012|TRBV_exon|P|FOR|NE_SP|	Amme_TRBV_012	TRBV_exon	P	FOR	SP_NE	E	E	E	E	117			AAA64370.1	91.58	Ambystoma mexicanum	ATGGACACCCACAGACCATACACCAGAGCCCCCGGTTTGCTTCGCCCGCGGCAGGAGAGCCGGTGGAGATGACGTGTTCTGTGAAGGGCTACGACAAACCTTACATGTACTGGTACAGGAAGTTTCCAGATAAACCCTTTGAAATGCTCTTCCTTTCTAGAGCAACTGGCATGCTGGATGATAGCGCCGAGAAGCATTTCAAGGCGGAGCGGCCGGGTGCTCAGGATTTCATCTTACGGACTGAGAGTCTACTGCTGAATGACACAGCTGTGTACTTCTGCGCCTGGAACAT	292
TRB	Chr3p	NC_090925.1	32399804	32399847	Amme_TRBV_013|SP_exon|F|FOR||	Amme_TRBV_013	SP_exon	F	FOR		E	E	E	E							ATGCCACTGATCTGGGTGCTGGGAGGTGTCTTGTGTCTCTCAA	43
TRB	Chr3p	NC_090925.1	32399934	32400229	Amme_TRBV_013|TRBV_exon|F|FOR||	Amme_TRBV_013	TRBV_exon	F	FOR		E	E	E	E	87			AAA64373.1	94.79	Ambystoma mexicanum	AATGGTCCGAAGCAGCAGTTTGGCAGAAACCACATGTGATGGAAAGAGCTGGCATTTCAGCACAGCTTCTGTGTGAACAGGATGACAATCACGTTGCCATGTACTGGTACCAGCAACCCCCTGGAGGAGAGCTGCAGCTCATCTGTTACTCGGTGGGGGAAAATAACGTGGACATAGAAAAGATGACCTGGGCCAGGTTCTCAGCCAGGAGACCCAGCACCAGAATCTTCACGCTGGAGATTAAAGAGCTGGAGCCCAGGGATTCCGCTGTGTACTTCTGTGCCAGCAGCCTTGC	295
TRB	Chr3p	NC_090925.1	32461369	32461378	Amme_TRBC_002|M2_exon|F|REV||	Amme_TRBC_002	M2_exon	F	REV									XM_069612376.1	100	Ambystoma mexicanum	TCTACGAAT	9
TRB	Chr3p	NC_090925.1	32464889	32464997	Amme_TRBC_002|M1_exon|F|REV||	Amme_TRBC_002	M1_exon	F	REV									XM_069612376.1	100	Ambystoma mexicanum	ACTCATTTCGTACGAGCGCAAACACCGCAAGATTGACCTATCTGTTGCTGATGAGCAAGAGCGCCCTCTACGGGATCCTGGTGACATTGCTTGTGCTGAAGAGGAAGG	108
TRB	Chr3p	NC_090925.1	32465932	32465950	Amme_TRBC_002|LINKER_exon|F|REV||	Amme_TRBC_002	LINKER_exon	F	REV									XM_069612376.1	100	Ambystoma mexicanum	ACTGTGGTTTAACAGCAG	18
TRB	Chr3p	NC_090925.1	32473027	32473360	Amme_TRBC_002|TRBC_exon|F|REV||	Amme_TRBC_002	TRBC_exon	F	REV									AAA48534.1	90.91	Ambystoma mexicanum	AGGAGGGGCTCAGCGTCACCCAACCGAGCGTCGTCCTTTTCGATCCATCGCCACAAGAGATTAAAGAACAGGGCAAAGCCACGCTGGTGTGTCTGGCGACCAATTTCTACCCTGACCACGTCACCTTGAGGTGGTCTGTGAATGGCAAAGAGACGACCACCGGGGTGAAGACCGATGACTCCCCCACCCGGGGCAGTGACAGGATGTACTCCCTGAGCAGCCGACTCCGGCTTACGAAGAGGGAGTGGATGAACCCACACAATACCTTCAGGTGTAGCGTGTACTTCGACCCCAAGAATATCACTGTCTCCAAGGAGACCAAAGGCCGCGAAG	333
TRB	Chr3p	NC_090925.1	32476383	32476433	Amme_TRBJ_005|TRBJ_exon|F|REV||	Amme_TRBJ_005	TRBJ_exon	F	REV												CTCGGGCTATGAGCAGCACTTTGGATCCGGCACCAAACTGACGGTACTAG	50
TRB	Chr3p	NC_090925.1	32476831	32476887	Amme_TRBJ_006|TRBJ_exon|F|REV||	Amme_TRBJ_006	TRBJ_exon	F	REV												CTATGGCGCAGCCAATGTGTTGTATTTTGGCAGTGGGACCAAAATCTCAGTTTTAG	56
TRB	Chr3p	NC_090925.1	32478086	32478136	Amme_TRBJ_007|TRBJ_exon|F|REV||	Amme_TRBJ_007	TRBJ_exon	F	REV												CTCCAGGGACACGCAGTACTTCGGAGAAGGGACCAAGCTCACTGTCGTCG	50
TRB	Chr3p	NC_090925.1	32479096	32479146	Amme_TRBJ_008|TRBJ_exon|F|REV||	Amme_TRBJ_008	TRBJ_exon	F	REV												ATCCAACTCTCAGCAGTACTTCGGCCGGGGGACACAGTTAACAGTGCTCG	50
TRB	Chr3p	NC_090925.1	32480122	32480134	Amme_TRBD_002|TRBD_exon|F|REV||	Amme_TRBD_002	TRBD_exon	F	REV
TRB	Chr3p	NC_090925.1	32513195	32513485	Amme_TRBC_003|M2_exon|F|REV||	Amme_TRBC_003	M2_exon	F	REV									XM_069650381.1	100	Ambystoma mexicanum	ATATATTGTGAACACCTTGGAAGTTGGGAGGGTTACAGGCATCCACGCATCTTCCCTCACTTCAGCATCAGAATAACCCGGAAACAGCCCCCATCGCAGCTGAATGACCTTTGGCATAGCGCTTCAGAAATGCCTGCACACACTCTTGCATGTATGACCACGCTTGATCCGTTTCACGTTCAAAATATGGAATGTTGCTGCCATAGTTTCTTTTTCAAGATGCATTATCAAGACCTTCAAAGAGTGATGTCCTGCACGTCAAAGAGAAACTGGAATAAATGTATTGCTGA	290
TRB	Chr3p	NC_090925.1	32515010	32515147	Amme_TRBC_003|M1_exon|F|REV||	Amme_TRBC_003	M1_exon	F	REV									XM_069650380.1	100	Ambystoma mexicanum	TACAAGGTCTTCTTTTTTTTTCAGACTCCTATCGCACAAGTGCGAACACCGCGAAATTGACGTATGTGCTGCTGATCAGCAAGAGCGCCCTCTATGGACTGTTTGTGACATTTCTTGTGTGGAAATTGAAGGTGAGA	137
TRB	Chr3p	NC_090925.1	32515913	32515934	Amme_TRBC_003|LINKER_exon|F|REV||	Amme_TRBC_003	LINKER_exon	F	REV									L08498.1	100	Ambystoma mexicanum	GATGTTGCGGCGTGACTCCAG	21
TRB	Chr3p	NC_090925.1	32519698	32520037	Amme_TRBC_003_002|TRBC_exon|F|REV||	Amme_TRBC_003_002	TRBC_exon	F	REV									XP_069506482.1	100	Ambystoma mexicanum	CAGAGGACGGGCTCCACGTCACCGAACCGAGCGTTGTTCTTTTCGACCCATCGCCACAAGAGTTACGGGAAAAGGGCAAAGCCACGCTGGTTTGTCTGGCGACCAATTTCTACCCTGACCACGTCACCTTGAGGTGGTCTGTGAATGGCCAGGAGACGACCACCGGGGTGACGGCCGATGACTCTCCCACCCAGGGCAGTGACAGGATGTACTGCCTGAGCAGCCGACTCCAGCTTACGAAGAAGCACTGGACGAACCCACAAAATACCTTCAAGTGTAGCATGTACTTCGACGCCAAGAATATCAAAATCTCCAAGGAGACCAAAGGCCGTGAAGGTA	339
TRB	Chr3p	NC_090925.1	32523445	32523792	Amme_TRBC_003_001|TRBC_exon|F|REV||	Amme_TRBC_003_001	TRBC_exon	F	REV									XP_069506482.1	100	Ambystoma mexicanum	GTGACTTTCAGAAGACGGGCTCAACATCACCCAACCGAGCGTTGTTCTTTTCGATCCATCGCCACAAGAGTTACGGGAAAAGGGCAAAGCCACGCTGGTTTGTCTGGCGACCAATTTCTACCCTAACCACGTCACCTTGAGGTGGTCTGTGAATGGCAAAGAGACGACCACTGGGGTGAAGACCGATGACTCTCCCACCCGGGGCAGTGACAGGATGTACTCCCTGAGCAGCCGACTCCGGCTTACGAAGGAGCACTGGACGAACCCACACAATACCTTCAAGTGTAGCGTGTACTTCGATCCCGAGAGAATCACAATCTCCAAGGAGACCAAAGGCCGTGAAGGTA	347
TRB	Chr3p	NC_090925.1	32527249	32527298	Amme_TRBJ_009|TRBJ_exon|F|REV||	Amme_TRBJ_009	TRBJ_exon	F	REV												AACGTCGGACATGTCTACTTTGGCGAAGGAACACAGTTGACGGTGCTGG	49
TRB	Chr3p	NC_090925.1	32528044	32528093	Amme_TRBJ_010|TRBJ_exon|F|REV||	Amme_TRBJ_010	TRBJ_exon	F	REV												TTCTACTTTAAACTGTTCTTCGGCAAGGGGACCAGACTGACGGTGCTGG	49
TRB	Chr3p	NC_090925.1	32528473	32528493	Amme_TRBD_003|TRBD_exon|F|REV||	Amme_TRBD_003	TRBD_exon	F	REV
TRB	Chr3p	NC_090925.1	32629488	32629687	GAP_002|||||	GAP_002	GAP
TRB	Chr3p	NC_090925.1	32694149	32694276	Amme_TRBC_004|M2_exon|F|REV||	Amme_TRBC_004	M2_exon	F	REV									XM_069650381.1	100	Ambystoma mexicanum	GCTTATCCATAGGCTTGCAGAGAGAAGCCCTTCATCTGAATGTACTTTCAGCCAGTGGTGATTCATCCATAACTCCAGCATCAGCGGAAGACACGCCCACCAAGGCTGGATGACCTCTGACATAGTG	127
TRB	Chr3p	NC_090925.1	32700894	32701008	Amme_TRBC_004|M1_exon|F|REV||	Amme_TRBC_004	M1_exon	F	REV									XM_069650380.1	100	Ambystoma mexicanum	CAGACTCTTATCGCACGAGTGCAAACACCGCTAAGTTGACGTATTTCCTACTCATCAGCAAGAGCGCCCTCTATGGACTGTTTGTGACATTTCTTGCGTGGAAACTGAAGGTGA	114
TRB	Chr3p	NC_090925.1	32703595	32703616	Amme_TRBC_004|LINKER_exon|F|REV||	Amme_TRBC_004	LINKER_exon	F	REV									L08498.1	100	Ambystoma mexicanum	GATGTGGTGGCGTCACACCAG	21
TRB	Chr3p	NC_090925.1	32707547	32707942	Amme_TRBC_004|TRBC_exon|F|REV||	Amme_TRBC_004	TRBC_exon	F	REV									AAA48534.1	87.5	Ambystoma mexicanum	TCTTTGTTGTGACTTTCAGAGGATGGGCTCAACGTCACCCAACCGAGCGTGGTCCTTTTCGATCCATCGCCGCAAGAGTTACGAGAAAAGGGCAAAGCCACGCTGGTGTGTCTTGCCACCAATTTCTACCCTGACCACGTCACATTGAGGTGGTCTGTGAATGGTGTGGAGACGACCACCGGGGTGAAGACCGATGACTCTCCCACCCGGGGCAGTGACAGGATGTACTCCCTGAGCAGCCGACTCCGGCTTCCGAAGAGGGACTGGCGGAACCCACACAATACCTTCAGGTGTAGCGTGTACTTCGACCCCAAGAATATCACAGTCTCCAAGGAGACCAAAGGCCGCGAAGGTAGGTTCAGAGTAAACGCTTGCATATTTTATCTAACTGTGCC	395
TRB	Chr3p	NC_090925.1	32710586	32710639	Amme_TRBJ_011|TRBJ_exon|F|REV||	Amme_TRBJ_011	TRBJ_exon	F	REV												TTCTGGAAGCTATGCACTGTATTTTGGTCCCGGGACGAAACTCACCGTTCTAG	53
TRB	Chr3p	NC_090925.1	32711357	32711413	Amme_TRBJ_012|TRBJ_exon|F|REV||	Amme_TRBJ_012	TRBJ_exon	F	REV												TTCTGGAGCTGGGTCTGTCCAGTATTTTGGAAAAGGAACCAAAGTGTCAGTTATAG	56
TRB	Chr3p	NC_090925.1	32712708	32712757	Amme_TRBJ_013|TRBJ_exon|F|REV||	Amme_TRBJ_013	TRBJ_exon	F	REV												ACCCTCAACCAACTCTACTTCGGCACAGGAACAAAGCTCACAGTGCTCG	49
TRB	Chr3p	NC_090925.1	32713039	32713089	Amme_TRBJ_014|TRBJ_exon|F|REV||	Amme_TRBJ_014	TRBJ_exon	F	REV												TTCCTACGCTGAAGCCTTCTTCGGGGCAGGAACCAGATTAACTGTGTTGG	50
TRB	Chr3p	NC_090925.1	32714073	32714085	Amme_TRBD_004|TRBD_exon|F|REV||	Amme_TRBD_004	TRBD_exon	F	REV
TRB	Chr3p	NC_090925.1	32762353	32762374	Amme_TRBC_005|M2_exon|F|REV||	Amme_TRBC_005	M2_exon	F	REV									AF324473.1	100	Ambystoma mexicanum	GGACCTCGGAAGGCATGCAGC	21
TRB	Chr3p	NC_090925.1	32784854	32784961	Amme_TRBC_005|M1_exon|F|REV||	Amme_TRBC_005	M1_exon	F	REV									AF324473.1	99.07	Ambystoma mexicanum	AGTCGTACAAGCGGCAAGCGACATCAGCAAAATTCACTTATGTTTTACTCTTGTGTAAAGGGTCTCTATATGGTGTTGTGGTGACTGTGCTTGCCTGGAGATTTAAG	107
TRB	Chr3p	NC_090925.1	32785536	32785554	Amme_TRBC_005|LINKER_exon|F|REV||	Amme_TRBC_005	LINKER_exon	F	REV									XM_069612376.1	100	Ambystoma mexicanum	AATGCGGACTGGATAAAG	18
TRB	Chr3p	NC_090925.1	32802888	32803192	Amme_TRBC_005|TRBC_exon|F|REV||	Amme_TRBC_005	TRBC_exon	F	REV									AF324473.1	100	Ambystoma mexicanum	ATGTTCAACCCTTCGGAGCTGGAGATCAGGGAGAAGAGGAAGGCCACTCTAGTGTGCTTGGCCACCAACTTCTATCCGGGCCACGTGACCATCAGGTGGTCTGTCAATGGCCAAAACAGAACGAAGGGCGTGAAGACGGATGACGATGCCGCACATGAAGAGACCACTAGAATGTACTCGATGAGCAGTCGGCTCAGGGTCTCAACGCGGGAGTGGTTTGACGTTAGGAATACCTTCCAGTGCACAGTGCACATGTACTACCCTACAGAGCGGGATATAGTGAAGTATATCACTGGAGGAAAAG	304
TRB	Chr3p	NC_090925.1	32814443	32814493	Amme_TRBJ_015|TRBJ_exon|F|REV||	Amme_TRBJ_015	TRBJ_exon	F	REV												TAATAATCGAGAAGTTTACTTCGGCGCCGGGACCAGGCTCACCGTTTTAG	50
TRB	Chr3p	NC_090925.1	32814887	32814936	Amme_TRBJ_016|TRBJ_exon|F|REV||	Amme_TRBJ_016	TRBJ_exon	F	REV												AACACGGAGCGGCTATATTTCGGGGCTGGCACTAAGCTCACGGTTCTAG	49
TRB	Chr3p	NC_090925.1	32815270	32815321	Amme_TRBJ_017|TRBJ_exon|F|REV||	Amme_TRBJ_017	TRBJ_exon	F	REV												CAAACAGCCAAGCAGCTCACTTTGGACAAGGCACCAGACTGACCGTACTGG	51
TRB	Chr3p	NC_090925.1	32815612	32815624	Amme_TRBD_005|TRBD_exon|F|REV||	Amme_TRBD_005	TRBD_exon	F	REV
TRB	Chr3p	NC_090925.1	32835698	32876179	NYNRIN|Non-TR-gene|F|REV||	NYNRIN	Non-TR-gene	F	REV
TRB	Chr3p	NC_090925.1	32914058	32981458	HARBI1|Non-TR-gene|F|REV||	HARBI1	Non-TR-gene	F	REV
TRB	Chr3p	NC_090925.1	33010530	33031122	Trypsin_like_001|Non-TR-gene|F|REV||	Trypsin_like_001	Non-TR-gene	F	REV
TRB	Chr3p	NC_090925.1	33052975	33067136	Trypsin_like_002|Non-TR-gene|F|REV||	Trypsin_like_002	Non-TR-gene	F	REV
TRB	Chr3p	NC_090925.1	33126333	33141657	Trypsin_like_003|Non-TR-gene|F|REV||	Trypsin_like_003	Non-TR-gene	F	REV
TRB	Chr3p	NC_090925.1	33188708	33201336	Trypsin_like_004|Non-TR-gene|F|REV||	Trypsin_like_004	Non-TR-gene	F	REV
TRB	Chr3p	NC_090925.1	33304429	33311233	Trypsin_like_005|Non-TR-gene|F|REV||	Trypsin_like_005	Non-TR-gene	F	REV
TRB	Chr3p	NC_090925.1	33990622	34005459	Trypsin_like_006|Non-TR-gene|F|REV||	Trypsin_like_006	Non-TR-gene	F	REV
TRB	Chr3p	NC_090925.1	34054129	34074899	Trypsin_like_007|Non-TR-gene|F|FOR||	Trypsin_like_007	Non-TR-gene	F	FOR
TRB	Chr3p	NC_090925.1	34188414	34196390	Trypsin_like_008|Non-TR-gene|F|FOR||	Trypsin_like_008	Non-TR-gene	F	FOR
TRB	Chr3p	NC_090925.1	34225474	34238769	Trypsin_like_009|Non-TR-gene|F|REV||	Trypsin_like_009	Non-TR-gene	F	REV
TRB	Chr3p	NC_090925.1	34565428	34565728	Amme_TRBV_014|TRBV_exon|F|REV||	Amme_TRBV_014	TRBV_exon	F	REV		E	E	E	E	339			AAA64371.1	87.5	Ambystoma mexicanum	GTGTGTGCGCTGGGGTGCAGGTCACCCAGAAGGAAAGGTCCTTATTTACTCTCCCCGGGGGGCCGGTGAAGATGACCTGCGAGCACACTGACCCCAGCTTCATCACCATGCTTTGGTACAGACAGTCCAATGGAAGCCTCACACTCATAGTCACCTCCGTCTCGGGGAGTGACCCCACTTTTGAGGGGAGTTTCCAGTCTGGGTACGAGCTGGAGAGACCACAGGTGCTCCAGGCGTCTTTGAAGATCCTGGCAGGGGCGAGGGGCGACTCGGCTACCTACTTCTGTGCAGCCAGTAGAG	300
TRB	Chr3p	NC_090925.1	34566067	34566122	Amme_TRBV_014|SP_exon|F|REV||	Amme_TRBV_014	SP_exon	F	REV		E	E	E	E							ATGCACATCACACAGCACGGAGGCGCTGTATCTTTCAAAGCGCTTCTTCTCCTTG	55
TRB	Chr3p	NC_090925.1	34623082	34623365	Amme_TRBV_015|TRBV_exon|F|REV||	Amme_TRBV_015	TRBV_exon	F	REV		E	E	NE	NE	263			AAA64375.1	86.96	Ambystoma mexicanum	GGGTGTCCGCTTCATACGTCGAACAGCCGGCTTTTCTCTTTGGAGATCCGGGGAGCAGCACCGCCATTTCATGTCGTCTAAAAGATTCAGCCAAGCCCTGGATGTGCTGGTACATAAAGCGCCCACACGACGCTCTGGAAGCGCTATTCTATGCCCTGATGGCGGGAGTGGTTTCAAACTTCACAGCGGAGCAGCTGGCAGCTGAGAGGAGGGACATGCACTTTGAACTAAAGTTCCCACAGCTGAGGCCCTATGACTCGGCTGTGTATTACTGCGCCTGCAG	283
TRB	Chr3p	NC_090925.1	34623628	34623677	Amme_TRBV_015|SP_exon|F|REV||	Amme_TRBV_015	SP_exon	F	REV		E	E	NE	NE							ATGACAGCTCTGCTTCTGCTGGTCTTTGCGCTGGTCGGATGGCACACGG	49
TRB	Chr3p	NC_090925.1	34663323	34663614	Amme_TRBV_016|TRBV_exon|F|REV||	Amme_TRBV_016	TRBV_exon	F	REV		E	E	E	E	456			AAK11217.1	84.04	Ambystoma mexicanum	ATGTGTTATCGTCGTATGTGGACCAGCCTGCCTTCCTCGTTGGTGCTCAAGGAGACCGTGCCAAGGTTTTGTGCCAGTTAAAAGACGCCGGGAAACCTCAGATGCTCTGGTACAGGCAGGACCCTGAGAAGCGCCTGGAAGCTCTCTTCATCTCCTACGGCGCGGGCGACCAACCCTCAAACCTCACAGCGGAGCCCCTGGCAGCCGTTAGAAGGGACCAGGGACTGGAGCTGCACTTCCCCGAGCTCCAGCCGCCCCACTCCGCGGTGTACTACTGTGCATGCAGTGCTG	291
TRB	Chr3p	NC_090925.1	34664070	34664113	Amme_TRBV_016|SP_exon|F|REV||	Amme_TRBV_016	SP_exon	F	REV		E	E	E	E							ATGGCCTTTTTGCTACTGTTGCCATTTGCGCTTCTCAGGTCAG	43
TRB	Chr3p	NC_090925.1	34693952	34694270	Amme_TRBV_017|TRBV_exon|P|REV|NO_SP|	Amme_TRBV_017	TRBV_exon	P	REV	NO_SP	NE	NE	NE	NE				AAK11216.1	98.9	Ambystoma mexicanum	ACTGGTGCTCATAGTTGCATGCATGTATGGAGGCTATGCCATACATCAGTCTCCGGACATGTATATTGCTCAGGGTCAATCAGTTTCATTAAGCTGCACCCAAAAGAGCAACTATGTGAACATGTACTGGTACAAATTGAACACGGAAGGAAGACTGGAACTAGTGGTCTTTTCTATTGAAGGGTCCAATCCGTCTATTGAAAAAGCGTTTGATGGTCATTTTCATTCAGAGCGGCGCGACACCTACGCGCTCTCTCTGTGGACGGAACACGCAAAACCCACCGACTCTGCCGTTTACTTCTGTGCAAAGCAAGATCA	318
TRB	Chr3p	NC_090925.1	34701240	34701541	Amme_TRBV_018|TRBV_exon|F|REV||	Amme_TRBV_018	TRBV_exon	F	REV		E	E	E	E	223			AAA64372.1	97.95	Ambystoma mexicanum	GGGCAGCTGGTCAATTTGTTGTTCAGCCTAAATACACAGTGGCAACGGAAGGAGAAAGAGTCACTGTCCAGTGCCACCTGCAGGACTCTGCCTATTACTGGATGTATTGGTATAGACAAGAGTCCCGGGGAGGAGAGCTCCAGGCTCTGGTTTCCTCTGGAGGAAAAGATGACTTGAGCTACTTGACCAACGGCAACAACACGTTTCAAGCTGAGCGACCGAAGAAAGAGGACTTTCGCCTGGTGATAGCCAGTGCCATGCCACACCACGCGAGTGTGTACTTCTGTGCATGCAGCAGAGG	301
TRB	Chr3p	NC_090925.1	34701764	34701813	Amme_TRBV_018|SP_exon|F|REV||	Amme_TRBV_018	SP_exon	F	REV		E	E	E	E							ATGCACCTGCATGTGTTTCTGCAGTTATTGATGGTGTGCGGGTTCAAGT	49
TRB	Chr3p	NC_090925.1	34725976	34726264	Amme_TRBV_019|TRBV_exon|F|REV||	Amme_TRBV_019	TRBV_exon	F	REV		E	E	E	E	934	long	LI	AAK11215.1	68.82	Ambystoma mexicanum	GCGTGTTCTCGGCATACGTGGAGCAGCCCGCCTTCCTCACTGGCTCGCCGGGGGGCAGTGTGACTATTCTCTGCCAGCTGGGGGACACGGGCAAGCCCTGGATGTTCTGGTACCGCAGCGAGGCCGGCAAGGCCATGGAAGCTCTCTTCAATTCCCACAGCTCGGGGGACACCACACGCCTCGCAGACGCCCCCTTGGAAGCGGAACGCAAGGGCACGAGTTTTGAGCTGCGCTTCCCCAAACTCCAGCCTTCCGATTCTGCCGTGTATTACTGCGCCTGCAGCACTG	288
TRB	Chr3p	NC_090925.1	34727198	34727247	Amme_TRBV_019|SP_exon|F|REV||	Amme_TRBV_019	SP_exon	F	REV		E	E	E	E							ATGAAGGCTGCGCTGGGATTCGCGCTCACTCTGCTCGGGCTGTGGCCAG	49
TRB	Chr3p	NC_090925.1	34772559	34772847	Amme_TRBV_020|TRBV_exon|F|REV||	Amme_TRBV_020	TRBV_exon	F	REV		E	E	E	E	293			AAA64376.1	96.74	Ambystoma mexicanum	GCGCTACTCCTTCGTATGTCGAACAGCCGCCCTTTGTCACAGGACTTTCAGGCGGTAAAGCAGAAATCACATGCAAATTGGAAGACTCTTCCAAACCTCAGATGTACTGGTACAGAAAGCATCGCGAGAGGGGCTTCGAAGCTCTGTTTTCTGCATACAGCGCTGGGGAAGCTGTAAACTACACCGCCGAGCGCATGACAGCAGAAAGGATCGGCGATAACTTCCCACTACAGCTCCCAAAGCTCCAGAGTTCCGACTCGGGCCTGTATTATTGCGCCTGCAGCATTG	288
TRB	Chr3p	NC_090925.1	34773140	34773192	Amme_TRBV_020|SP_exon|F|REV||	Amme_TRBV_020	SP_exon	F	REV		E	E	E	E							ATGGCTGCTCTGTGGCTTGCCTTCCTGTGCCCACTGCTGCCCTTCTTTACAG	52
TRB	Chr3p	NC_090925.1	34812451	34812751	Amme_TRBV_021|TRBV_exon|F|REV||	Amme_TRBV_021	TRBV_exon	F	REV		E	E	E	E	126			AAK11218.1	87.88	Ambystoma mexicanum	GTCTCGCAGCACAAAGAATAGTTCAACCCCAGCGCTTTGTGTGGGTCCGGCCCTCCCAGCCTGTGGATATCGAGTGCTTCCAGAGGCAGTCTGACCTGTCTGTCATGTACTGGTACGCCCAGTACCAGGGACAGGGCTTGCAGCTTCTGGTTCACAGCTACAGGACAGAACCTCCTGAGCTAACTGCCGGGTACGAGGGTAAGGTGTCTGCCACCAGAGGGAAGGACGGCTCTTACCAGCTCCAGCTGAAGCGACTGGAGGCCGGAGACAGCGGCTGGTACTTCTGCGCCTGCAGCGATG	300
TRB	Chr3p	NC_090925.1	34812877	34812926	Amme_TRBV_021|SP_exon|F|REV||	Amme_TRBV_021	SP_exon	F	REV		E	E	E	E							ATGGGCCTCTTGCAAATCACGTGCACAATCATTTTCAGCAGCTTCGCTT	49
TRB	Chr3p	NC_090925.1	34832739	34833039	Amme_TRBV_022|TRBV_exon|F|REV||	Amme_TRBV_022	TRBV_exon	F	REV		E	E	E	E	442			AAK11218.1	79.8	Ambystoma mexicanum	GTCTCGCAGCACAAAGAATAGTTCAACCCCAGCGCTTTGTGTGGGTCCGGCCCTCCCAGGCTGTGGATGTCGAGTGCTTCCAGAGACAGTCTGACCTGCCTCACATGTACTGGTACGCCCAGTACCAGGGACAGGGCTTGCAGCTTCTGGTTTACAGCTACAGGACAGAACCTCCCGAGCTAACTGCCGGGTACGAGGGTAAGGTGTCTGCCACCAGAGGGAAGGACGGCTCTTTCAAGCTCCAGCTGAAGCGACTGGAGGCCGGAGACAGCGGCTCGTACTTCTGCGCCTGCAGCGATG	300
TRB	Chr3p	NC_090925.1	34833481	34833533	Amme_TRBV_022|SP_exon|F|REV||	Amme_TRBV_022	SP_exon	F	REV		E	E	E	E							ATGATGGGCCTCTTGCAAAGCGCGTGTACAATCCTTTTCAGCTGCTTAGCTT	52
TRB	Chr3p	NC_090925.1	34849373	34849673	Amme_TRBV_023|TRBV_exon|F|REV||	Amme_TRBV_023	TRBV_exon	F	REV		E	E	E	E	427			AAK11218.1	77.78	Ambystoma mexicanum	GTCTTGCAGCACAAACCATACTTCAACCCCAGCGCTTTGTGTGGGTCCGGCCCTCCCAGGCTGTGGATGTCGAGTGCTTCCAGAGACAGTCTGACCTGCCTCACATGTACTGGTACGCCCAGTACCAGGGACAGGGCTTGCAGCTTCTGGTTTACAGCTACAGGACAGAACCTCCCGAGCTAACTGCCGGGTACGAGGGTAAGGTGTCTGCCACCAGAGGGAAGGACGGCTCTTTCAAGCTCCAGCTGAAGCGACTGGAGGCCGGAGACAACGGCTGGTACTTCTGCGCCTGCAGCTATG	300
TRB	Chr3p	NC_090925.1	34850100	34850149	Amme_TRBV_023|SP_exon|F|REV||	Amme_TRBV_023	SP_exon	F	REV		E	E	E	E							ATGGGCCTCTTGCAAAGCGCGTGCACACTCCTTTTCAGCAGCTTCGCTT	49
TRB	Chr3p	NC_090925.1	35681074	35682385	TIR_2|Non-TR-gene|F|REV||	TIR_2	Non-TR-gene	F	REV
TRB	Chr3p	NC_090925.1	35938263	35939193	olfactory_receptor_8D1|Non-TR-gene|F|FOR||	olfactory_receptor_8D1	Non-TR-gene	F	FOR
TRB	Chr3p	NC_090925.1	35946389	35992765	PIG3|Non-TR-gene|F|REV||	PIG3	Non-TR-gene	F	REV
TRD	Chr13p	NC_090938.1	280271663	280271708	Amme_TRDV_002|SP_exon|F|FOR|	Amme_TRDV_002	SP_exon	F	FOR		E	E	E	E							ATGTTGGCTACCCTCCAACATAAATGCGTGTTAATATATTTTCTA	45
TRD	Chr13p	NC_090938.1	280271850	280272138	Amme_TRDV_002|TRDV_exon|F|FOR|	Amme_TRDV_002	TRDV_exon	F	FOR		E	E	E	E	142			KAJ1139730.1	54.26	Pleurodeles waltl	GAGCTATAGTCCAAGCAGATATTTCTCAGACCCCGACTCAAAGGCGGGTTGAAGGCTCCGAAGGAAAGGTCCGGTGCAGTCATAGCTTCACCGAGAGCAGCTATGACTCAGTGTACTGGTATGTACAGAAGGCCGGGAGAGCCCCAGCCTTTATCCACCGTTTGTATGATGGTACGGAGAACACCGGGCCTTACACGGTGACCGTGGAGCGGGGCGAAGGCTGGAGCACAATTTCCATCGCTACTTTAAAGCAGGGGGACGATGCCATGTATTACTGCGCCTTAGGTG	288
TRD	Chr13p	NC_090938.1	280316371	280316416	Amme_TRDV_001|SP_exon|P|FOR|NE|	Amme_TRDV_001	SP_exon	P	FOR		NE	NE	NE	NE							ATGTTTGCTACGCTCCAACGTAAATGCGTGTTGATATATTTTCTA	45
TRD	Chr13p	NC_090938.1	280316557	280316836	Amme_TRDV_001|TRDV_exon|P|FOR|NE|	Amme_TRDV_001	TRDV_exon	P	FOR		NE	NE	NE	NE	141			KAJ1139730.1	48.42	Pleurodeles waltl	GAGCTATAGTCCAAGCAGATATTTCTCAGACCCCAACTCAAAGGTGGGTTGAAGGCTCCGAAGGGAAGGTCCCGTGCAGTCATAGCTTCCCCGAGAGCAACTACTACTGGTATGTACAGAAGGCCGGGAGAGCGCCAGCCTTTATCCACCGTTTGTATGATAGCACGGAGAACACCAGGCATTACACTGTCAATATGGACCGGGGAGAGGGCTCCAGCACAATTTCCATTGCTACTTTAAAGCAGGGGGACGATACCATGTATTACTGCGCCTTAGGTG	279
TRD	Chr13p	NC_090938.1	280634417	280634484	Amme_TRDJ_001|TRDJ_exon|F|FOR|	Amme_TRDJ_001	TRDJ_exon	F	FOR												TGAAGACGTTGAGCAAGGGACGTGGAAGCTCACCTTCAAGAAAGGAAGCAGACTTTCAGTGGAGACA	67
TRD	Chr13p	NC_090938.1	280652937	280652997	Amme_TRDJ_002|TRDJ_exon|F|FOR|	Amme_TRDJ_002	TRDJ_exon	F	FOR												TTAGGTGGCACAGACTCCACACTCATCTTTGGACCCGGCACATCACTCTCTGTAGAGCCA	60
TRD	Chr13p	NC_090938.1	280654426	280654704	Amme_TRDC_001|TRDC_exon|F|FOR|	Amme_TRDC_001	TRDC_exon	F	FOR									AAK33006.1	94.57	Ambystoma mexicanum	AGGACCAAACCCATGTTCAGCCGTCTGTCTTTGTCTTGAGATCGGATGATGCGGTCGCCTGTCTGGTGAAGGACTTCTACCCTAAACAAGCTGAGATTTTCATGAACTCCAGCAGCGTCAGCGAAACAGGGATAGAAACGTCTGCCCCGGTTCTGTCCAAAAGTGGCAAGTACAGTGCCGTTCGTGTCAGAGAATTCCCTGTGTCGGATCATGTGACCTGTGCCGTGGGTCACGGTGGGTCAGTGGTCATGAGCAATGATGTAATGGAAACGCAAAAA	278
TRD	Chr13p	NC_090938.1	280734345	280734416	Amme_TRDC_001|Linker_exon|F|FOR|	Amme_TRDC_001	Linker_exon	F	FOR									AY029365.1	100	Ambystoma mexicanum	AAAACCCTTCAGTAGATGCAGACATATCAAAGTCAACAGAGGAATGTGAAGCACCAACAGACCAGCTGATC	71
TRD	Chr13p	NC_090938.1	280737265	280737377	Amme_TRDC_001|M1_exon|F|FOR|	Amme_TRDC_001	M1_exon	F	FOR									AY029365.1	100	Ambystoma mexicanum	TGCGCAGCAGTGAGAAAGTTAACATCCTGTCAATGACTGTTATGAGCCTGCGTGTTTTGTTTGCAAAGAGCCTGGCCTTCAACCTTCTTCTCAGCGCAACGTTCTTTCTGCT	112
TRD	Chr13p	NC_090938.1	280769801	280769812	Amme_TRDC_001|M2_exon|F|FOR|	Amme_TRDC_001	M2_exon	F	FOR									AY029365.1	100	Ambystoma mexicanum	GTTGCCTTGGA	11
Summary of TCR loci identified in the A. mexicanum genome, including gene type, functionality, orientation, and intron length. Expression evidence was obtained from RNA-Seq datasets of adult spleen, liver, and lung. Columns Expressed (Spleen), Expressed (Liver), and Expressed (Lung) are coded as E (expressed) or NE (not expressed). The column Expressed summarizes overall detection in at least one…
