# Supplementary material for: Genomic characterization of the T-cell receptor loci in Ambystoma mexicanum
Source: Front Immunol. 2025 Sep 30;16:1656386. doi: 10.3389/fimmu.2025.1656386 (PMC12529555; doi:10.3389/fimmu.2025.1656386)
Supplement: Supplementary file 4 [file Table2.xlsx]

## Sheet: Table 2
Orthologous genes	Name	NCBI_ID (UKY_F1_1)	NCBI_ID	Species	%ID	Chr	Amex_V6	Notes
METTL3	Methyltransferase 3, N6-Adenosine-Methyltransferase Complex Catalytic Subunit	Gene ID: 138521219		A. mexicanum		chr13q:50693020-51342890	AMEX60DD103009445.3
SALL2	Spalt Like Transcription Factor 2	Gene ID: 138521218		A. mexicanum		chr13q:49951445-50078435	AMEX60DD201009444.1
KLHL33	Kelch Like Family Member 33	Gene ID: 138521165		A. mexicanum		chr13p:9357205-9361793	AMEX60DD301008464.1
PARP1	Poly(ADP-Ribose) Polymerase 1	Gene ID: 138468222		A. mexicanum		chr4q:1030602663-1031555439	AMEX60DD103036262.1
DAD1	Defender Against Cell Death 1	Gene ID: 138521217		A. mexicanum		chr13q:49132634-49185634	AMEX60DD103009440.1
ABHD4	Abhydrolase Domain Containing 4, N-Acyl Phospholipase B	Gene ID: 138521216		A. mexicanum		chr13q:48698300-48808856	AMEX60DD301009439.6
PRSS	Trypsin		Gene ID: 5644	Homo sapiens	0.7696	chr1q:537405093-537417183	AMEX60DD201018148.1
NOBOX	NOBOX Oogenesis Homeobox	Gene ID: 138579449		A. mexicanum		chr3p:4178548-4612107	AMEX60DD103026308.1
CLCN1	Chloride Voltage-Gated Channel 1	Gene ID: 138580061		A. mexicanum		chr3p:6417715-6421844	AMEX60DD301026317.1
EPHB	Epherin		Gene ID: 2051	Homo sapiens	0.7686	chr3p:24755726-25099659	AMEX60DD301026389.1
DBH-like	Dopamine Beta-Hydroxylase Like	Gene ID: 138580945		A. mexicanum		chr8p:194299720-194582820	AMEX60DD201050734.1
STARD3NL	STARD3 N-Terminal Like	Gene ID: 138481243		A. mexicanum		chr5p:780226636-780678207	AMEX60DD102038083.1
EPDR1	Ependymin Related 1	Gene ID: 138481240		A. mexicanum		C0139829:50892-51468	AMEX60DDU001020597.1
SFRP4	Secreted Frizzled Related Protein 4	Gene ID: 138481239		A. mexicanum		chr5p:778672679-778871382	AMEX60DD201038079.1
GPR141	G Protein-Coupled Receptor 141	Gene ID: 138481238		A. mexicanum		chr5p:775533715-775843367	AMEX60DD201038074.1
ELMO1	Engulfment And Cell Motility 1	Gene ID: 138481236		A. mexicanum		chr5p:773612030-774642808	AMEX60DD201038071.4
AOAH	Acyloxyacyl Hydrolase	Gene ID: 138481235		A. mexicanum		chr5p:770888502-771780841	AMEX60DD201038064.1
ANLN	Anillin, Actin Binding Protein	Gene ID: 138481233		A. mexicanum		chr5p:769858989-770778904	AMEX60DD201038062.1
CFAP70	Cilia And Flagella Associated Protein 70	Gene ID: 138481231		A. mexicanum		chr5p:769534508-769590197	AMEX60DD201038059.7
ANLN	Anillin, Actin Binding Protein	Gene ID: 138481233		A. mexicanum		chr5p:769858989-770778904	AMEX60DD201038062.1
NME8	NME/NM23 Family Member 8	Gene ID: 138481716		A. mexicanum		chr5p:776813921-778358414	AMEX60DD301038077.1
PRPH2	Peripherin 2	Gene ID: 138468084		A. mexicanum		chr2q:1079314865-1079408858	AMEX60DD201025400.2
TBCC	Tubulin Folding Cofactor C	Gene ID: 138468083		A. mexicanum		chr4q:870740752-870744060	AMEX60DD301036015.1
RPL7L1	Ribosomal Protein L7 Like 1	Gene ID: 138468384		A. mexicanum		chr4q:1194511366-1194598993	AMEX60DD103036583.1
CNPY3	Canopy FGF Signaling Regulator 3	Gene ID: 138468381		A. mexicanum		chr4q:1193902579-1194077257	AMEX60DD301036580.1
GNMT	Glycine N-Methyltransferase	Gene ID: 138468380		A. mexicanum		chr4q:1193115376-1193479852	AMEX60DD102036574.1
PEX6	Peroxisomal Biogenesis Factor 6	Gene ID: 138468378		A. mexicanum		chr4q:1192092455-1193046637	AMEX60DD201036572.1
PPP2R5D	Protein Phosphatase 2 Regulatory Subunit B'Delta	Gene ID: 138468375		A. mexicanum		chr4q:1191280151-1192005542	AMEX60DD102036570.4
MEA1	Male-Enhanced Antigen 1	Gene ID: 138468374		A. mexicanum		chr4q:1190987161-1191043569	AMEX60DD301036565.3
KLHDC3	Kelch Domain Containing 3	Gene ID: 138468372		A. mexicanum		chr4q:1190302044-1190932088	AMEX60DD301036564.5
NUTM1	NUT midline carcinoma family member 1	Gene ID:138520130		A. mexicanum		chr13p:2653760-2942418	AMEX60DD103008441.1
LPCAT4	lysophosphatidylcholine acyltransferase 4	Gene ID: 138521171		A. mexicanum		chr13p:84161-1832940	AMEX60DD301008436.3
TRPV5	transient receptor potential cation channel subfamily V member 6-like	Gene ID: 138580094		A. mexicanum		chr3p:24380561-24620854	AMEX60DD201026388.2
SRRM2	SRRM2 protein homolog rsr-2-like	Gene ID: 138579684		A. mexicanum		chr3p:674797480-675881598	AMEX60DD201028044.1
COL1A2	collagen type I alpha 2 chain	Gene ID: 138570030		A. mexicanum		chr3p:676797480-676881599	AMEX60DD101022398.7
NYNRIN	NYN domain and retroviral integrase containing		Gene ID: 57523	Homo sapiens	0.4524	chr3p:415969583-415970267	AMEX60DD301027410.1
PIG3	piggyBac transposable element-derived protein 4-like	Gene ID: 138579786		A. mexicanum		uncharacterized	uncharacterized
MATCAP2	microtubule associated tyrosine carboxypeptidase 2	Gene ID: 138481230		A. mexicanum		chr5p:766173730-766174413	AMEX60DD301038051.1	annoted as KIAA0895 in V6
AMPH	amphiphysin	Gene ID: 138481244		A. mexicanum		uncharacterized	uncharacterized
VPS41	VPS41 subunit of HOPS complex	Gene ID: 138481245		A. mexicanum		uncharacterized	uncharacterized
POU6F2	POU class 6 homeobox 2	Gene ID: 138481248		A. mexicanum		uncharacterized	uncharacterized
YAE1	YAE1 maturation factor of ABCE1	Gene ID: 138481250		A. mexicanum		chr5p:789362754-789639499	AMEX60DD301038091.1
RALA	RAS like proto-oncogene A	Gene ID: 138481249		A. mexicanum		uncharacterized	uncharacterized
CDK13	cyclin dependent kinase 13	Gene ID: 138481252		A. mexicanum		chr5p:790464586-790954217	AMEX60DD301038093.3
MPLKIP	M-phase specific PLK1 interacting protein	Gene ID: 138481253		A. mexicanum		chr5p:792520286-792524944	AMEX60DD301038095.1
SUGCT	succinyl-CoA:glutarate-CoA transferase	Gene ID: 138481254		A. mexicanum		chr5p:792733827-794353555	AMEX60DD301038096.1
PEX39	peroxisomal biogenesis factor 39	Gene ID: 138468383		A. mexicanum		C0181629:54404-89511	AMEX60DDU001036483.1
ZnF91	zinc finger protein 91-like	Gene ID: 138467383		A. mexicanum		uncharacterized	uncharacterized	annoted as LOC138467383 in UKY_F1_1
