# Supplementary material for: Genomic characterization of the T-cell receptor loci in Ambystoma mexicanum
Source: Front Immunol. 2025 Sep 30;16:1656386. doi: 10.3389/fimmu.2025.1656386 (PMC12529555; doi:10.3389/fimmu.2025.1656386)
Supplement: Supplementary file 5 [file Table3.xlsx]

## Sheet: Table 3
	AMEX_F1_1	AmbMex60DD
Spleen
ID	SRR5341570	SRR5341570
Input reads	56981186 (average length: 202 bp)	56981186 (average length: 202 bp)
Uniquely mapped reads	5259719 (9.23%)	1780744 (3.13%)
Spliced alignments	1677012 (99.1% GT/AG sites)	162201 (95.6% GT/AG sites)
Mismatch rate per base	0.0143	0.0279
Reads discarded for being too short	89.03%	0.9614
Liver
ID	SRR5341572	SRR5341572
Input reads	46417978 (average length: 202 bp)	46417978 (average length: 202 bp)
Uniquely mapped reads	3750835 (8.08%)	1194502 (2.57%)
Spliced alignments	1149933 (98.06% GT/AG sites)	139153 (96.2% GT/AG sites)
Mismatch rate per base	0.0133	0.0198
Reads discarded for being too short	90.82%	0.9695
Lung
ID	SRR15610267	SRR15610267
Input reads	42173168 (average length: 202 bp)	42173168 (average length: 202 bp)
Uniquely mapped reads	3827906 (9.08%)	1358782 (3.22%)
Spliced alignments	1069778 (99.15% GT/AG sites)	109380 (94.9% GT/AG sites)
Mismatch rate per base	0.0137	0.0277
Reads discarded for being too short	0.8913	0.9613
RNA-seq mapping statistics from adult Ambystoma mexicanum tissues for the AMEX_F1_1 and AmbMex60DD assemblies.
Metrics include input reads, uniquely mapped reads, spliced alignments, mismatch rate per base, and reads discarded for being too short. Datasets used: NCBI SRA SRR5341570 (spleen), SRR5341572 (liver), SRR15610267 (lung). These statistics provide a benchmark for the assessment of TR gene expression and support the reliability of gene annotation across assemblies.
